# Supplementary material for: The inorganic–organic hybrid material triethyl­enetetra­mmonium hexa­chlorido­rhodate(III) chloride
Source: Acta Crystallogr Sect E Struct Rep Online. 2007 Dec 21;64(Pt 1):m257. doi: 10.1107/S1600536807067293 (PMC2915170; doi:10.1107/S1600536807067293)
Supplement: Supplementary file 1 [file e-64-0m257-sup1.cif]

##############################################################################
###                                                                        ###
###        Electronic paper (Acta Crystallographica Section E)             ###
###                                                                        ###
##############################################################################
#                                                                            #
# This CIF contains the data in a paper accepted for publication in Acta     #
# Crystallographica Section E. It conforms to the requirements of Notes      #
# for Authors for Section E, and has been peer reviewed under the auspices   #
# of the IUCr Commission on Journals.                                        #
#                                                                            #
# Full details of the Crystallographic Information File format               #
# are given in the paper "The Crystallographic Information File (CIF):       #
# a New Standard Archive File for Crystallography" by S. R. Hall, F. H.      #
# Allen and I. D. Brown [Acta Cryst. (1991), A47, 655-685].                  #
#                                                                            #
# The current version of the core CIF dictionary is obtainable from          #
# ftp://ftp.iucr.org/pub/cif_core.dic. The current version number is 2.1.    #
#                                                                            #
# Software is freely available for graphical display of the structure(s) in  #
# this CIF.  For information consult the CIF home page http://www.iucr.org/  #
# cif/home.html                                                              #
#                                                                            #
##############################################################################
                                             
data_I
_audit_creation_method     SHELXL-97
_chemical_name_systematic
;
Triethylenetetrammonium hexachloridorhodate(III) chloride
;
_chemical_name_common     ?
_chemical_formula_moiety     'C6 H22 N4 4+, Cl6 Rh 3-,  Cl -'
_chemical_formula_sum     'C6 H22 Cl7 N4 Rh'
_chemical_formula_iupac     '(C6 H22 N4) [Rh Cl6] Cl '
_chemical_formula_weight     501.34
_chemical_melting_point     ?
_symmetry_cell_setting     monoclinic
_symmetry_space_group_name_H-M     'C 2/c'
loop_
    _symmetry_equiv_pos_as_xyz
    'x, y, z'
    '-x, y, -z+1/2'
    'x+1/2, y+1/2, z'
    '-x+1/2, y+1/2, -z+1/2'
    '-x, -y, -z'
    'x, -y, z-1/2'
    '-x+1/2, -y+1/2, -z'
    'x+1/2, -y+1/2, z-1/2'
_cell_length_a     16.8062(13)
_cell_length_b     8.7803(8)
_cell_length_c     12.3114(11)
_cell_angle_alpha     90.00
_cell_angle_beta     108.602(9)
_cell_angle_gamma     90.00
_cell_volume     1721.8(3)
_cell_formula_units_Z     4
_cell_measurement_reflns_used     7998
_cell_measurement_theta_min     5.1
_cell_measurement_theta_max     51.8
_cell_measurement_temperature     123(2)
_exptl_crystal_description     'brick shaped'
_exptl_crystal_colour     'dark red'
_exptl_crystal_size_max     0.6
_exptl_crystal_size_mid     0.4
_exptl_crystal_size_min     0.2
_exptl_crystal_density_diffrn     1.934
_exptl_crystal_density_meas     ?
_exptl_crystal_density_method     'not measured'
_exptl_crystal_F_000     1000
_exptl_absorpt_coefficient_mu     2.067
_exptl_absorpt_correction_type     analytical
_exptl_absorpt_process_details     '(Sheldrick, 1997)'
_exptl_absorpt_correction_T_min     0.02155
_exptl_absorpt_correction_T_max     0.04965
_exptl_special_details
;
;
_diffrn_ambient_temperature     123(2)
_diffrn_radiation_type     MoK\a
_diffrn_radiation_wavelength     0.71073
_diffrn_radiation_source     'fine-focus sealed tube'
_diffrn_radiation_monochromator     graphite
_diffrn_measurement_device_type     'Stoe IPDS-1'
_diffrn_measurement_method     \f
_diffrn_detector_area_resol_mean     0
_diffrn_reflns_number     11939
_diffrn_reflns_av_R_equivalents     0.1000
_diffrn_reflns_av_sigmaI/netI     0.0425
_diffrn_reflns_theta_min     2.65
_diffrn_reflns_theta_max     25.98
_diffrn_reflns_theta_full     25.98
_diffrn_measured_fraction_theta_max     0.986
_diffrn_measured_fraction_theta_full     0.986
_diffrn_reflns_limit_h_min     -20
_diffrn_reflns_limit_h_max     20
_diffrn_reflns_limit_k_min     -10
_diffrn_reflns_limit_k_max     10
_diffrn_reflns_limit_l_min     -15
_diffrn_reflns_limit_l_max     15
_diffrn_standards_number     0
_diffrn_standards_interval_count     0
_diffrn_standards_interval_time     0
_diffrn_standards_decay_%     0.000
_refine_special_details
;
 Refinement of F^2^ against ALL reflections.  The weighted R-factor wR and
 goodness of fit S are based on F^2^, conventional R-factors R are based
 on F, with F set to zero for negative F^2^. The threshold expression of
 F^2^ > 2sigma(F^2^) is used only for calculating R-factors(gt) etc. and is
 not relevant to the choice of reflections for refinement.  R-factors based
 on F^2^ are statistically about twice as large as those based on F, and R-
 factors based on ALL data will be even larger.
;
_reflns_number_total     1670
_reflns_number_gt     1518
_reflns_threshold_expression     I>2\s(I)
_refine_ls_structure_factor_coef     Fsqd
_refine_ls_matrix_type     full
_refine_ls_R_factor_all     0.0289
_refine_ls_R_factor_gt     0.0272
_refine_ls_wR_factor_gt     0.0778
_refine_ls_wR_factor_ref     0.0786
_refine_ls_goodness_of_fit_ref     1.041
_refine_ls_restrained_S_all     1.041
_refine_ls_number_reflns     1670
_refine_ls_number_parameters     96
_refine_ls_number_restraints     0
_refine_ls_hydrogen_treatment     constr
_refine_ls_weighting_scheme     calc
_refine_ls_weighting_details
         'calc w=1/[\s^2^(Fo^2^)+(0.0533P)^2^+0.1116P] where P=(Fo^2^+2Fc^2^)/3'
_atom_sites_solution_hydrogens     geom
_atom_sites_solution_primary     direct
_atom_sites_solution_secondary     difmap
_refine_ls_shift/su_max     0.000
_refine_ls_shift/su_mean     0.000
_refine_diff_density_max     1.333
_refine_diff_density_min     -0.482
_refine_ls_extinction_method     none
_refine_ls_extinction_coef     ?
loop_
    _atom_type_symbol
    _atom_type_description
    _atom_type_scat_dispersion_real
    _atom_type_scat_dispersion_imag
    _atom_type_scat_source
    'C' 'C' 0.0033 0.0016
                         'International Tables Vol C Tables 4.2.6.8 and 6.1.1.4'
    'H' 'H' 0.0000 0.0000
                         'International Tables Vol C Tables 4.2.6.8 and 6.1.1.4'
    'N' 'N' 0.0061 0.0033
                         'International Tables Vol C Tables 4.2.6.8 and 6.1.1.4'
    'Cl' 'Cl' 0.1484 0.1585
                         'International Tables Vol C Tables 4.2.6.8 and 6.1.1.4'
    'Rh' 'Rh' -1.1178 0.9187
                         'International Tables Vol C Tables 4.2.6.8 and 6.1.1.4'
_computing_data_collection     'IPDS (Stoe & Cie (2000)'
_computing_cell_refinement     'IPDS (Stoe & Cie (2000)'
_computing_data_reduction     'IPDS (Stoe & Cie (2000)'
_computing_structure_solution     'SHELXS97 (Sheldrick, 1997)'
_computing_structure_refinement     'SHELXL97 (Sheldrick, 1997)'
_computing_molecular_graphics     'DIAMOND (Brandenburg, 2006)'
_computing_publication_material
           'SHELXL97 (Sheldrick, 1997) and enCIFer (Allen <i>et al.</i>,  2004)'
loop_
    _atom_site_type_symbol
    _atom_site_label
    _atom_site_fract_x
    _atom_site_fract_y
    _atom_site_fract_z
    _atom_site_U_iso_or_equiv
    _atom_site_adp_type
    _atom_site_calc_flag
    _atom_site_refinement_flags
    _atom_site_occupancy
    _atom_site_disorder_assembly
    _atom_site_disorder_group
    Rh Rh1 0.2500 0.2500 0.5000 0.01442(13) Uani d S 1 . .
    Cl Cl1 0.30357(4) 0.15203(6) 0.36024(4) 0.01911(16) Uani d . 1 . .
    Cl Cl2 0.18197(4) 0.44496(6) 0.37375(5) 0.02252(17) Uani d . 1 . .
    Cl Cl3 0.37037(4) 0.40149(6) 0.56865(4) 0.02213(16) Uani d . 1 . .
    Cl Cl4 0.5000 0.28717(11) 0.2500 0.0277(2) Uani d S 1 . .
    N N1 0.36274(14) 0.5023(2) 0.31408(16) 0.0223(4) Uani d . 1 . .
    H H11 0.3943 0.4372 0.2892 0.036 Uiso calc R 1 . .
    H H12 0.3197 0.5347 0.2544 0.036 Uiso calc R 1 . .
    H H13 0.3428 0.4549 0.3646 0.036 Uiso calc R 1 . .
    N N2 0.41689(14) 0.8552(2) 0.49770(18) 0.0229(4) Uani d . 1 . .
    H H21 0.3832 0.9274 0.5171 0.040 Uiso calc R 1 . .
    H H22 0.4446 0.8006 0.5637 0.040 Uiso calc R 1 . .
    C C1 0.41463(17) 0.6344(3) 0.3702(2) 0.0228(5) Uani d . 1 . .
    H H31 0.4361 0.6803 0.3204 0.027 Uiso calc R 1 . .
    H H32 0.4576 0.6022 0.4304 0.027 Uiso calc R 1 . .
    C C2 0.3615(2) 0.7477(2) 0.4109(3) 0.0238(6) Uani d . 1 . .
    H H41 0.3273 0.8035 0.3478 0.029 Uiso calc R 1 . .
    H H42 0.3262 0.6947 0.4440 0.029 Uiso calc R 1 . .
    C C3 0.48081(16) 0.9362(3) 0.4577(2) 0.0229(5) Uani d . 1 . .
    H H51 0.4548 0.9776 0.3828 0.027 Uiso calc R 1 . .
    H H52 0.5236 0.8665 0.4539 0.027 Uiso calc R 1 . .
loop_
    _atom_site_aniso_label
    _atom_site_aniso_U_11
    _atom_site_aniso_U_22
    _atom_site_aniso_U_33
    _atom_site_aniso_U_12
    _atom_site_aniso_U_13
    _atom_site_aniso_U_23
    Rh1 0.0143(2) 0.01504(18) 0.01519(18) 0.00114(8) 0.00653(13) 0.00025(8)
    Cl1 0.0210(3) 0.0198(3) 0.0190(3) 0.0017(2) 0.0099(2) -0.00171(19)
    Cl2 0.0247(4) 0.0230(3) 0.0223(3) 0.0078(2) 0.0109(2) 0.0065(2)
    Cl3 0.0205(3) 0.0269(3) 0.0200(3) -0.0064(2) 0.0079(2) -0.0027(2)
    Cl4 0.0256(5) 0.0257(4) 0.0321(5) 0.000 0.0094(4) 0.000
    N1 0.0258(12) 0.0213(10) 0.0208(10) -0.0014(9) 0.0087(8) 0.0009(8)
    N2 0.0223(12) 0.0204(10) 0.0268(10) 0.0005(9) 0.0089(9) -0.0026(8)
    C1 0.0220(14) 0.0225(11) 0.0243(11) -0.0018(10) 0.0080(10) -0.0009(9)
    C2 0.0236(17) 0.0210(14) 0.0273(14) -0.0005(9) 0.0087(12) -0.0009(8)
    C3 0.0200(13) 0.0207(11) 0.0294(12) 0.0021(10) 0.0100(10) -0.0010(10)
_geom_special_details
;
 All esds (except the esd in the dihedral angle between two l.s. planes)
 are estimated using the full covariance matrix.  The cell esds are taken
 into account individually in the estimation of esds in distances, angles
 and torsion angles; correlations between esds in cell parameters are only
 used when they are defined by crystal symmetry.  An approximate (isotropic)
 treatment of cell esds is used for estimating esds involving l.s. planes.
;
loop_
    _geom_bond_atom_site_label_1
    _geom_bond_atom_site_label_2
    _geom_bond_site_symmetry_2
    _geom_bond_distance
    _geom_bond_publ_flag
    Rh1 Cl1 . 2.3450(5) y
    Rh1 Cl2 . 2.3494(6) y
    Rh1 Cl3 . 2.3420(6) y
    N1 C1 . 1.484(3) y
    N2 C2 . 1.505(3) y
    N2 C3 . 1.497(3) y
    C1 C2 . 1.524(4) y
    C3 C3 5_676 1.527(5) y
    N1 H11 . 0.8970 ?
    N1 H12 . 0.8970 ?
    N1 H13 . 0.8970 ?
    N2 H21 . 0.9301 ?
    N2 H22 . 0.9301 ?
    C1 H31 . 0.9002 ?
    C1 H32 . 0.9002 ?
    C2 H41 . 0.9429 ?
    C2 H42 . 0.9429 ?
    C3 H51 . 0.9563 ?
    C3 H52 . 0.9563 ?
loop_
    _geom_angle_atom_site_label_1
    _geom_angle_atom_site_label_2
    _geom_angle_atom_site_label_3
    _geom_angle_site_symmetry_1
    _geom_angle_site_symmetry_3
    _geom_angle
    _geom_angle_publ_flag
    Cl1 Rh1 Cl2 . . 90.089(19) y
    Cl1 Rh1 Cl3 . . 89.06(2) y
    Cl2 Rh1 Cl3 . . 90.40(2) y
    N1 C1 C2 . . 110.2(2) y
    C1 C2 N2 . . 110.3(2) y
    C2 N2 C3 . . 114.2(2) y
    N2 C3 C3 . 5_676 108.4(2) y
    C1 N1 H11 . . 109.5 ?
    C1 N1 H12 . . 109.5 ?
    H11 N1 H12 . . 109.5 ?
    C1 N1 H13 . . 109.5 ?
    H11 N1 H13 . . 109.5 ?
    H12 N1 H13 . . 109.5 ?
    C3 N2 H21 . . 108.7 ?
    C2 N2 H21 . . 108.7 ?
    C3 N2 H22 . . 108.7 ?
    C2 N2 H22 . . 108.7 ?
    H21 N2 H22 . . 107.6 ?
    N1 C1 H31 . . 109.6 ?
    C2 C1 H31 . . 109.6 ?
    N1 C1 H32 . . 109.6 ?
    C2 C1 H32 . . 109.6 ?
    H31 C1 H32 . . 108.1 ?
    N2 C2 H41 . . 109.6 ?
    C1 C2 H41 . . 109.6 ?
    N2 C2 H42 . . 109.6 ?
    C1 C2 H42 . . 109.6 ?
    H41 C2 H42 . . 108.1 ?
    N2 C3 H51 . . 110.0 ?
    C3 C3 H51 5_676 . 110.0 ?
    N2 C3 H52 . . 110.0 ?
    C3 C3 H52 5_676 . 110.0 ?
    H51 C3 H52 . . 108.4 ?
loop_
    _geom_torsion_atom_site_label_1
    _geom_torsion_atom_site_label_2
    _geom_torsion_atom_site_label_3
    _geom_torsion_atom_site_label_4
    _geom_torsion_site_symmetry_1
    _geom_torsion_site_symmetry_2
    _geom_torsion_site_symmetry_3
    _geom_torsion_site_symmetry_4
    _geom_torsion
    _geom_torsion_publ_flag
    N1 C1 C2 N2 . . . . 162.70(19) y
    C3 N2 C2 C1 . . . . 54.3(3) y
    C2 N2 C3 C3 . . . 5_676 168.2(2) y
loop_
    _geom_hbond_atom_site_label_D
    _geom_hbond_atom_site_label_H
    _geom_hbond_atom_site_label_A
    _geom_hbond_site_symmetry_A
    _geom_hbond_distance_DH
    _geom_hbond_distance_HA
    _geom_hbond_distance_DA
    _geom_hbond_angle_DHA
    N1 H12 Cl1 4 0.90 2.34 3.213(2) 164
    N1 H13 Cl3 . 0.90 2.45 3.2195(19) 144
    N1 H11 Cl4 . 0.90 2.38 3.267(2) 169
    N2 H21 Cl2 7_566 0.93 2.28 3.165(2) 159
    N2 H22 Cl4 5_666 0.93 2.32 3.224(2) 166
data_global
_journal_date_recd_electronic     2007-12-07
_journal_date_accepted     2007-12-17
_journal_name_full     'Acta Crystallographica, Section E'
_journal_year     2008
_journal_volume     64
_journal_issue      1
_journal_page_first     m257
_journal_page_last     m257
_journal_paper_category     QM
_journal_coeditor_code     GK2126
_publ_contact_author_name     ' Prof. Dr. Walter Frank'
_publ_contact_author_address
;
 Institut f\"ur Anorganische Chemie und Strukturchemie, Lehrstuhl II
 Heinrich-Heine-Universit\"at D\"usseldorf
 Universit\"atsstr. 1
 40225 D\"usseldorf
 Germany
;
_publ_contact_author_email     wfrank@uni-duesseldorf.de
_publ_contact_author_fax     '+49 211 81 14146'
_publ_contact_author_phone     '+49 211 81 13135'
_publ_section_title
;
The inorganic--organic hybrid material triethylenetetrammonium
hexachloridorhodate(III) chloride
;
loop_
    _publ_author_name
    _publ_author_address
    'Hahn, Thomas'
; Institut f\"ur Anorganische Chemie und Strukturchemie, Lehrstuhl II
 Heinrich-Heine-Universit\"at D\"usseldorf
 Universit\"atsstrasse 1
 40225 D\"usseldorf
 Germany
;
    'Frank, Walter'
; Institut f\"ur Anorganische Chemie und Strukturchemie, Lehrstuhl II
 Heinrich-Heine-Universit\"at D\"usseldorf
 Universit\"atsstrasse 1
 40225 D\"usseldorf
 Germany
;
