# Supplementary material for: The inorganic–organic hybrid material triethyl­enetetra­mmonium hexa­chlorido­rhodate(III) chloride
Source: Acta Crystallogr Sect E Struct Rep Online. 2007 Dec 21;64(Pt 1):m257. doi: 10.1107/S1600536807067293 (PMC2915170; doi:10.1107/S1600536807067293)
Supplement: Supplementary file 2 [file e-64-0m257-Isup2.hkl]

# 
# h,k,l, Fc-squared, Fo-squared, sigma(Fo-squared) and status flag 
# 
data_I
_shelx_title 'HahnFrank1' 
_shelx_refln_list_code          4 
_shelx_F_calc_maximum      304.43 
_exptl_crystal_F_000      1000.00 
_reflns_d_resolution_high  0.8112 
 
loop_ 
 _symmetry_equiv_pos_as_xyz 
 'x, y, z' 
 '-x, y, -z+1/2' 
 'x+1/2, y+1/2, z' 
 '-x+1/2, y+1/2, -z+1/2' 
 '-x, -y, -z' 
 'x, -y, z-1/2' 
 '-x+1/2, -y+1/2, -z' 
 'x+1/2, -y+1/2, z-1/2' 
 
_cell_length_a    16.8062 
_cell_length_b     8.7803 
_cell_length_c    12.3114 
_cell_angle_alpha  90.000 
_cell_angle_beta  108.602 
_cell_angle_gamma  90.000 
 
_shelx_F_squared_multiplier     1.000 
 
loop_ 
 _refln_index_h 
 _refln_index_k 
 _refln_index_l 
 _refln_F_squared_calc 
 _refln_F_squared_meas 
 _refln_F_squared_sigma 
 _refln_observed_status 
   4   0   0      140.06      393.56     40.76 o 
   6   0   0     1666.49     1964.35    133.82 o 
   8   0   0    11340.42    12129.41   1095.61 o 
  10   0   0       52.00       57.95     32.92 o 
  12   0   0     4186.74     4304.12    389.82 o 
  14   0   0     2880.19     2959.82    178.91 o 
   1   1   0       30.34       52.66     23.18 o 
   3   1   0      158.43      392.55     44.75 o 
   5   1   0    43737.05    50388.03   1661.06 o 
   7   1   0    17059.64    17395.15   1176.11 o 
   9   1   0     4162.18     3897.28    330.05 o 
  11   1   0    15901.05    16292.83   1237.87 o 
  13   1   0     2427.12     2522.33    226.88 o 
  15   1   0      795.83      774.49     65.43 o 
  17   1   0       11.31        6.43     51.22 o 
   0   2   0     8807.83    10737.62    647.73 o 
   2   2   0     8019.83     9503.91    258.81 o 
   4   2   0    49437.44    54303.88   1217.92 o 
   6   2   0    26748.45    27919.63    801.16 o 
   8   2   0    17328.55    16487.71   1208.01 o 
  10   2   0     4271.83     4137.75    319.53 o 
  12   2   0    11358.43    11002.73    889.92 o 
  14   2   0      950.44     1010.11     85.73 o 
  16   2   0     2838.63     3156.64    324.89 o 
  18   2   0     1669.75     1783.81    134.19 o 
   1   3   0      253.51      358.96     18.43 o 
   3   3   0     7123.13     7364.10    226.30 o 
   5   3   0      118.95      147.13     18.42 o 
   7   3   0     3896.84     3814.98    111.98 o 
   9   3   0       85.25      121.28     22.86 o 
  11   3   0      165.68      160.88     27.09 o 
  13   3   0      650.93      662.95     72.80 o 
  15   3   0      627.24      688.05     68.47 o 
  17   3   0     2288.66     2732.80    263.43 o 
   0   4   0     1666.26     1581.59     82.78 o 
   2   4   0     9197.08     9622.42    290.61 o 
   4   4   0    24950.40    25294.53    703.23 o 
   6   4   0     2825.03     2780.59     68.29 o 
   8   4   0    18783.46    18699.70    719.28 o 
  10   4   0    16464.94    15004.09    679.16 o 
  12   4   0    12830.91    11784.68   1305.30 o 
  14   4   0     3991.94     4006.29    521.47 o 
  16   4   0     2236.43     2257.66    249.44 o 
  18   4   0      282.14      284.62     57.84 o 
   1   5   0       40.62       82.40     17.82 o 
   3   5   0     3089.44     2925.89     72.34 o 
   5   5   0     4597.98     4422.45    155.82 o 
   7   5   0       67.12       75.52     18.66 o 
   9   5   0       25.21       25.19     18.72 o 
  11   5   0     2376.72     2170.56    106.38 o 
  13   5   0     1384.73     1464.57    149.77 o 
  15   5   0      340.82      337.96     41.72 o 
  17   5   0       61.89       68.07     49.24 o 
   0   6   0    12809.38    12627.09    595.51 o 
   2   6   0     4825.06     4736.90    151.99 o 
   4   6   0     2881.72     2882.39     73.63 o 
   6   6   0     2543.24     2692.93     74.85 o 
   8   6   0    21864.65    20663.21    736.14 o 
  10   6   0    13267.52    11750.69    545.94 o 
  12   6   0     3959.47     3883.06    260.10 o 
  14   6   0     3872.98     3714.78    462.85 o 
  16   6   0     4438.51     4181.58    654.31 o 
   1   7   0      414.62      434.02     20.50 o 
   3   7   0       45.78       53.04     17.91 o 
   5   7   0      665.64      650.00     19.45 o 
   7   7   0      171.55      184.28     20.65 o 
   9   7   0     1929.23     1854.18     98.16 o 
  11   7   0        0.10        7.08     24.76 o 
  13   7   0        0.05        4.19     31.19 o 
   0   8   0     4995.19     4868.22    367.53 o 
   2   8   0     4165.84     4500.37     86.54 o 
   4   8   0      936.53      984.22     27.34 o 
   6   8   0    12872.86    13277.72    526.51 o 
   8   8   0     9098.47     8934.67    360.33 o 
  10   8   0     5169.91     5009.86    260.74 o 
  12   8   0      567.38      457.62     39.88 o 
   1   9   0     5686.95     5854.67    242.35 o 
   3   9   0     3866.61     4376.05    127.42 o 
   5   9   0     2529.18     2644.24    123.34 o 
   7   9   0      344.43      292.73     26.74 o 
   9   9   0      153.75      123.08     30.62 o 
   0  10   0     9134.55     9444.50    396.62 o 
   2  10   0     9650.67     9779.72    521.91 o 
   4  10   0     5419.52     5828.49    240.54 o 
   6  10   0     1380.25     1350.76     58.59 o 
 -19   1   1     7599.26     9321.65    516.66 o 
 -17   1   1     7929.90     8167.67    748.96 o 
 -15   1   1    23587.49    24290.15   1739.90 o 
 -13   1   1     3413.90     3487.67    208.60 o 
 -11   1   1     8724.21     9412.26    314.87 o 
  -9   1   1     3633.68     3592.64    146.67 o 
  -7   1   1     6121.36     5606.08    252.61 o 
  -5   1   1     2074.64     2479.34     91.18 o 
  -1   1   1    50823.65    61138.89   2335.51 o 
   3   1   1    31399.43    36467.23   1292.99 o 
   5   1   1    34758.37    40349.03   1919.15 o 
   7   1   1    10210.59    10897.94    613.07 o 
   9   1   1    18964.82    18179.57   1677.07 o 
  11   1   1        8.71       34.13     33.98 o 
  13   1   1     2629.29     2571.38    248.61 o 
  15   1   1     6045.36     6631.49    516.77 o 
  17   1   1     6873.52     6661.90    221.46 o 
 -18   2   1      316.32      272.55     43.03 o 
 -16   2   1      480.65      443.96     42.38 o 
 -14   2   1      762.59      840.18     89.02 o 
 -12   2   1    13051.79    13034.87   1021.73 o 
 -10   2   1    10790.11    10250.61    791.25 o 
  -8   2   1       21.11       31.08     18.57 o 
  -6   2   1    31918.57    33767.05   1385.71 o 
  -4   2   1     4015.57     4992.26    184.41 o 
  -2   2   1      115.95      220.10     19.66 o 
   0   2   1     5086.95     5725.01    178.19 o 
   2   2   1     7458.58     8920.72    310.12 o 
   4   2   1    25151.15    27910.60   1067.57 o 
   6   2   1     7417.20     7717.41    297.28 o 
   8   2   1     1114.14     1061.52     74.40 o 
  10   2   1     4164.96     3898.65    352.52 o 
  12   2   1       18.00       12.81     30.97 o 
  14   2   1      178.22      148.46     34.04 o 
  16   2   1       36.16       34.80     50.62 o 
  18   2   1     3279.75     3599.77    262.26 o 
 -19   3   1     1117.15     1116.29    104.29 o 
 -17   3   1      235.65      261.65     40.20 o 
 -15   3   1     1094.79     1035.72     93.46 o 
 -13   3   1    13867.14    13357.23   1353.27 o 
 -11   3   1    21295.80    20523.12   1424.25 o 
  -9   3   1     5073.18     5188.28    201.16 o 
  -7   3   1    29460.28    28349.21   1073.38 o 
  -5   3   1    46480.46    48494.66   1613.31 o 
  -3   3   1    16988.37    17890.50    498.67 o 
  -1   3   1     7162.34     8355.64    262.50 o 
   1   3   1     8685.26     9393.90    180.87 o 
   3   3   1    20091.27    20568.72    787.20 o 
   5   3   1    78906.81    86497.67   2836.32 o 
   7   3   1     6540.59     5889.96    230.68 o 
   9   3   1     6854.83     6884.50    454.21 o 
  11   3   1     4413.07     4404.71    475.14 o 
  13   3   1    13219.24    12640.31   1377.34 o 
  15   3   1       73.59       80.42     38.44 o 
  17   3   1     2583.98     2612.50    264.62 o 
 -18   4   1      428.47      519.83     57.96 o 
 -16   4   1     1013.80     1095.92    100.33 o 
 -14   4   1      543.50      507.25     36.13 o 
 -12   4   1       38.94       23.71     28.10 o 
 -10   4   1     1984.63     1856.39     58.41 o 
  -8   4   1    12527.97    12770.83    436.86 o 
  -6   4   1     2589.79     2451.36     78.69 o 
  -4   4   1      567.78      608.56     18.12 o 
  -2   4   1    12144.69    12802.83    296.58 o 
   0   4   1     3487.97     3723.12    139.64 o 
   2   4   1     3423.08     3228.17    112.83 o 
   4   4   1       18.71       29.15     14.73 o 
   6   4   1      104.15      120.52     16.43 o 
   8   4   1     8480.29     8188.44    406.74 o 
  10   4   1     8468.86     8098.09    673.45 o 
  12   4   1      271.97      238.88     27.94 o 
  14   4   1     4375.65     4285.74    568.27 o 
  16   4   1     2053.83     2142.42    244.93 o 
 -17   5   1     1841.65     1776.45    183.25 o 
 -15   5   1     2122.58     1990.21    236.40 o 
 -13   5   1     1928.77     1830.77    123.89 o 
 -11   5   1     8716.04     8211.79    275.17 o 
  -9   5   1      529.84      560.42     27.46 o 
  -7   5   1    17078.77    16589.63    486.67 o 
  -5   5   1    33347.07    33262.51   1370.84 o 
  -3   5   1    34424.32    33372.58    606.08 o 
  -1   5   1    19617.76    20001.46    531.04 o 
   1   5   1     8548.88     8679.23    256.18 o 
   3   5   1      726.06      704.03     17.65 o 
   5   5   1      127.49      106.32     18.55 o 
   7   5   1     4524.72     4444.84    183.31 o 
   9   5   1     6016.95     5517.68    287.96 o 
  11   5   1    19928.85    19015.15   1134.40 o 
  13   5   1    21912.37    21297.68   2781.93 o 
  15   5   1     7426.03     7124.15   1054.92 o 
 -16   6   1      650.16      785.09    116.62 o 
 -14   6   1      381.94      415.78     58.67 o 
 -12   6   1      235.61      227.04     26.71 o 
 -10   6   1     2023.86     1858.91     93.95 o 
  -8   6   1       45.12       58.05     18.95 o 
  -6   6   1      486.53      503.19     19.72 o 
  -4   6   1       34.46       30.08     17.60 o 
  -2   6   1     1115.01     1187.30     32.11 o 
   0   6   1    12459.45    12231.08    368.99 o 
   2   6   1     2330.44     2315.23     70.18 o 
   4   6   1     1042.38      974.48     30.46 o 
   6   6   1     6609.67     6428.48    198.99 o 
   8   6   1      514.38      480.06     20.87 o 
  10   6   1     3721.26     3441.19    168.63 o 
  12   6   1       70.54       44.45     33.68 o 
  14   6   1      296.01      340.19     48.37 o 
 -15   7   1      686.65      623.01    111.86 o 
 -13   7   1     1151.30     1099.38     43.21 o 
 -11   7   1     6103.18     5545.45    271.78 o 
  -9   7   1    19572.52    18213.12    825.90 o 
  -7   7   1    10975.10    10647.01    361.23 o 
  -5   7   1     2620.88     2738.05     84.92 o 
  -3   7   1     3105.54     3103.99    113.10 o 
  -1   7   1     7462.15     7136.40    338.71 o 
   1   7   1     3252.56     3157.89    125.31 o 
   3   7   1     1405.95     1446.09     45.06 o 
   5   7   1     7749.29     7808.47    276.34 o 
   7   7   1    15825.24    15419.57    477.38 o 
   9   7   1     8932.72     8803.60    467.75 o 
  11   7   1      974.41      877.32    111.55 o 
  13   7   1     1045.20     1032.37     64.43 o 
 -12   8   1        6.16        8.95     31.59 o 
 -10   8   1      329.95      286.31     25.33 o 
  -8   8   1      232.59      209.43     24.49 o 
  -6   8   1      374.53      368.69     23.03 o 
  -4   8   1     7550.35     7458.05    256.13 o 
  -2   8   1     2719.71     2751.84     95.49 o 
   0   8   1      910.18      920.87     35.01 o 
   2   8   1     3170.12     3232.52     97.13 o 
   4   8   1       91.67       74.51     18.69 o 
   6   8   1      366.46      337.63     24.47 o 
   8   8   1      192.57      222.96     26.07 o 
  10   8   1     3396.57     3146.12    231.49 o 
  12   8   1      641.19      576.42     82.04 o 
 -11   9   1      597.45      415.63     32.47 o 
  -9   9   1     1135.06     1079.54     42.34 o 
  -7   9   1      221.92      193.87     25.19 o 
  -5   9   1     4159.76     4380.81    133.97 o 
  -3   9   1     5473.15     5817.29    252.01 o 
  -1   9   1     3420.22     3807.72    149.87 o 
   1   9   1     2717.58     2824.29    101.57 o 
   3   9   1    16634.06    16953.83    867.18 o 
   5   9   1     8291.48     8538.09    331.83 o 
   7   9   1     1335.86     1253.55     42.52 o 
   9   9   1      531.82      520.35     35.13 o 
  -6  10   1       14.24        3.83     28.09 o 
  -4  10   1      614.01      649.87     26.68 o 
  -2  10   1       61.30       37.14     23.15 o 
   0  10   1        0.06       10.26     22.13 o 
   2  10   1       92.32       73.35     28.32 o 
   4  10   1       21.48       24.84     29.13 o 
   6  10   1      125.71       89.48     28.41 o 
 -18   0   2    23481.16    28482.99   1455.74 o 
 -16   0   2    15466.94    17513.39    897.97 o 
 -14   0   2     6547.79     6867.24    303.39 o 
 -12   0   2     2863.31     3082.63    105.03 o 
 -10   0   2    20273.42    17674.51    174.75 o 
  -8   0   2     8297.97     7384.41     60.95 o 
  -6   0   2    17602.17    15829.64    178.29 o 
  -4   0   2     6000.24     6515.88     64.03 o 
  -2   0   2    12162.39    17304.83    306.37 o 
   0   0   2    54265.20    69262.97    428.15 o 
   2   0   2    23678.62    29442.03    615.15 o 
   4   0   2      599.92      571.13     31.69 o 
   6   0   2    58962.30    65648.09    937.60 o 
   8   0   2    28278.55    29298.86    840.74 o 
  10   0   2    17667.14    16503.88    801.47 o 
  12   0   2     2458.77     2343.84     80.19 o 
 -19   1   2       11.32       10.69     49.26 o 
 -17   1   2       61.89       47.30     42.24 o 
 -15   1   2        0.64       11.45     27.71 o 
 -13   1   2     1168.37     1208.43     42.27 o 
 -11   1   2     8498.68     8102.55    250.13 o 
  -9   1   2     2593.75     2463.18     65.51 o 
  -7   1   2     3150.13     3017.50     65.64 o 
  -5   1   2     1506.85     1544.51     38.45 o 
  -3   1   2     4346.60     5643.91    206.14 o 
  -1   1   2      871.02     1035.27     51.73 o 
   1   1   2     7349.19     7585.38    389.91 o 
   3   1   2     3389.94     3920.54    144.68 o 
   5   1   2       18.30       30.58     17.81 o 
   7   1   2     1524.17     1455.04     66.16 o 
   9   1   2     1965.96     2005.78    144.63 o 
  11   1   2      344.05      313.45     32.47 o 
  13   1   2     6635.77     6315.76    576.03 o 
  15   1   2      825.22      859.77     61.78 o 
 -18   2   2     2245.62     2462.52    208.34 o 
 -16   2   2     2274.27     2546.62    190.30 o 
 -14   2   2    16785.92    16685.99   1008.65 o 
 -12   2   2    13707.79    14421.10    850.08 o 
 -10   2   2    35374.40    34823.44   1921.23 o 
  -8   2   2     6401.73     6333.76    273.44 o 
  -6   2   2    19662.49    20291.65    864.78 o 
  -4   2   2     4216.99     4977.97    233.34 o 
  -2   2   2    11690.42    12454.95    688.98 o 
   0   2   2    12981.84    13178.22    657.29 o 
   2   2   2    92676.05   111742.45   8281.66 o 
   4   2   2    27892.93    30202.92   1320.16 o 
   6   2   2    34656.03    36879.59   1215.62 o 
   8   2   2     5192.91     5502.99    389.51 o 
  10   2   2     7731.86     7948.85    691.32 o 
  12   2   2      872.73      861.58     86.54 o 
  14   2   2     2049.78     1946.56    173.85 o 
  16   2   2     1546.95     1605.45    116.10 o 
  18   2   2     6904.22     7031.09    234.04 o 
 -19   3   2      108.46       82.36     49.24 o 
 -17   3   2     2995.25     3230.85    229.11 o 
 -15   3   2     2513.64     2521.95    221.71 o 
 -13   3   2      196.67      177.05     24.30 o 
 -11   3   2     9633.85     9577.93    569.40 o 
  -9   3   2     2171.83     2340.63    121.96 o 
  -7   3   2     2694.07     2523.94    102.75 o 
  -5   3   2     8049.96     7979.80    312.08 o 
  -3   3   2      209.05      174.58     14.87 o 
  -1   3   2    28015.64    30233.14   1503.85 o 
   1   3   2    16320.67    17015.99    580.10 o 
   3   3   2    17438.24    18250.95    669.22 o 
   5   3   2     4895.06     4632.75    163.70 o 
   7   3   2     6458.53     6323.50    234.05 o 
   9   3   2     2820.55     2961.07    241.89 o 
  11   3   2      184.31      182.58     30.46 o 
  13   3   2     2592.02     2427.60    244.27 o 
  15   3   2     1120.24     1150.24    143.42 o 
  17   3   2     1368.00     1537.06    141.96 o 
 -18   4   2      940.36      871.29     97.61 o 
 -16   4   2     1080.10     1270.59    118.25 o 
 -14   4   2     9001.74     8569.81    622.55 o 
 -12   4   2      214.50      241.02     22.39 o 
 -10   4   2      430.54      391.63     19.46 o 
  -8   4   2    11483.83    11490.97    435.16 o 
  -6   4   2    58295.71    54617.37   2052.72 o 
  -4   4   2    35624.77    36163.94   1329.54 o 
  -2   4   2    20765.49    21118.47    551.10 o 
   0   4   2      976.69     1017.98     34.08 o 
   2   4   2    31752.75    32711.27   1263.65 o 
   4   4   2    11631.33    10960.58    386.45 o 
   6   4   2       36.95       46.09     17.80 o 
   8   4   2      129.24      143.66     23.62 o 
  10   4   2    21700.69    21415.80   1726.61 o 
  12   4   2    15378.85    14680.62   1383.55 o 
  14   4   2     6908.92     6775.24    813.79 o 
  16   4   2     1891.72     1934.29    272.95 o 
 -17   5   2       81.87       77.27     48.52 o 
 -15   5   2     2117.29     2264.81    209.29 o 
 -13   5   2     2670.52     2449.58    115.28 o 
 -11   5   2     1488.87     1377.57     62.13 o 
  -9   5   2      530.19      498.55     21.28 o 
  -7   5   2    10108.44    10174.71    383.99 o 
  -5   5   2     1641.10     1610.32     60.90 o 
  -3   5   2     2809.65     2618.29     79.27 o 
  -1   5   2      798.06      795.61     40.64 o 
   1   5   2     8114.92     7282.68    382.90 o 
   3   5   2      328.64      307.00     18.26 o 
   5   5   2     1845.61     1793.20     80.83 o 
   7   5   2      760.61      715.30     29.41 o 
   9   5   2     6759.63     6182.95    295.27 o 
  11   5   2       24.21       18.83     30.83 o 
  13   5   2     1236.46     1394.22    211.13 o 
  15   5   2     1277.15     1209.84    208.55 o 
 -16   6   2     2983.04     2987.00    352.96 o 
 -14   6   2        3.39       23.23     31.35 o 
 -12   6   2        9.18       25.61     23.08 o 
 -10   6   2     6191.74     5964.65    288.97 o 
  -8   6   2    14999.39    14097.75    546.71 o 
  -6   6   2     5808.72     5559.41    198.77 o 
  -4   6   2    17457.91    17316.09    724.33 o 
  -2   6   2    39140.46    39230.26   1390.00 o 
   0   6   2    20630.76    19848.81    804.46 o 
   2   6   2      225.99      282.77     19.07 o 
   4   6   2      320.43      367.25     18.56 o 
   6   6   2     1699.63     1698.45     75.55 o 
   8   6   2     9998.75     9416.88    387.97 o 
  10   6   2     8395.09     7950.96    559.43 o 
  12   6   2     2620.27     2875.52    322.72 o 
  14   6   2     7383.48     7244.60   1069.46 o 
 -15   7   2     2175.93     2289.28    143.51 o 
 -13   7   2      269.60      257.46     27.25 o 
 -11   7   2       31.97       23.13     24.60 o 
  -9   7   2     8713.62     8219.43    385.44 o 
  -7   7   2     3068.83     2843.83    112.41 o 
  -5   7   2     4600.33     4255.23    163.85 o 
  -3   7   2    10105.55    10108.22    357.19 o 
  -1   7   2     2246.68     2216.70     98.25 o 
   1   7   2     3828.49     3617.19    162.94 o 
   3   7   2      119.58      123.95     17.49 o 
   5   7   2     1465.68     1403.56     55.53 o 
   7   7   2     5968.77     5752.87    268.97 o 
   9   7   2     2194.93     2240.22    112.89 o 
  11   7   2     2254.86     2265.58    238.89 o 
  13   7   2      185.89      154.45     37.12 o 
 -12   8   2     5606.22     5532.96    542.15 o 
 -10   8   2     8014.68     7471.78    411.97 o 
  -8   8   2     4982.17     5233.23    193.18 o 
  -6   8   2     3430.90     3328.85    156.07 o 
  -4   8   2      295.89      339.52     20.98 o 
  -2   8   2      368.51      405.57     22.86 o 
   0   8   2     5996.07     6222.04    247.12 o 
   2   8   2    13595.63    13212.43    596.38 o 
   4   8   2    11072.45    11233.13    554.62 o 
   6   8   2     7548.61     7878.41    370.36 o 
   8   8   2     3034.86     3029.78    146.40 o 
  10   8   2      250.25      182.10     28.72 o 
  12   8   2     1674.72     1682.50     79.89 o 
 -11   9   2       70.12       35.52     32.75 o 
  -9   9   2       19.72        8.95     23.56 o 
  -7   9   2       48.08       27.83     21.83 o 
  -5   9   2        3.83       13.22     23.29 o 
  -3   9   2      387.63      408.36     26.18 o 
  -1   9   2      225.14      212.01     24.44 o 
   1   9   2      263.53      245.92     22.51 o 
   3   9   2        4.35       18.31     22.31 o 
   5   9   2     2244.15     2257.75    109.97 o 
   7   9   2        0.64       11.31     25.18 o 
   9   9   2       19.59       10.49     29.45 o 
  -6  10   2     3152.14     3078.01    133.55 o 
  -4  10   2     4946.56     5504.17    265.19 o 
  -2  10   2       80.69       69.61     21.64 o 
   0  10   2     3615.18     3705.14    149.79 o 
   2  10   2     3129.36     3516.75    140.89 o 
   4  10   2     4853.58     4772.17    320.95 o 
   6  10   2     1491.75     1398.30    124.05 o 
 -19   1   3     2974.06     3283.10    153.23 o 
 -17   1   3     4819.27     5465.98    180.06 o 
 -15   1   3     1071.31     1186.04     34.39 o 
 -13   1   3    11734.05    11618.87    362.35 o 
 -11   1   3    19598.95    18923.79    430.56 o 
  -9   1   3    57013.84    54233.84   1266.12 o 
  -7   1   3     5557.42     5214.05    111.53 o 
  -5   1   3    14486.27    14341.16    311.05 o 
  -3   1   3    11858.34    12431.79    375.92 o 
  -1   1   3    41440.79    45917.54   1460.76 o 
   1   1   3     5598.37     6374.84    239.85 o 
   3   1   3     9004.64     9424.51    307.05 o 
   5   1   3    18329.31    19637.03    525.65 o 
   7   1   3    66096.80    66294.88   2853.79 o 
   9   1   3    14601.16    14382.49    608.49 o 
  11   1   3    10369.87    10021.43    685.03 o 
  13   1   3     1374.53     1337.94     89.98 o 
  15   1   3     5566.99     5502.49    237.38 o 
 -20   2   3      713.91      802.86     52.59 o 
 -18   2   3       27.75       20.97     43.14 o 
 -16   2   3     6133.53     6559.32    280.14 o 
 -14   2   3      217.83      228.65     24.32 o 
 -12   2   3        1.00        6.94     22.16 o 
 -10   2   3      529.41      535.83     31.86 o 
  -8   2   3      699.72      687.22     24.85 o 
  -6   2   3     3273.35     3476.36    120.19 o 
  -4   2   3    18824.19    20789.96    980.03 o 
  -2   2   3    29779.96    32719.57   1755.65 o 
   0   2   3    14677.44    15928.43    897.07 o 
   2   2   3    21799.99    23630.05   1292.94 o 
   4   2   3       23.71       26.67     15.42 o 
   6   2   3     3653.02     3515.63    132.14 o 
   8   2   3     8028.63     8277.99    472.41 o 
  10   2   3     2104.71     1959.10    152.94 o 
  12   2   3     8404.67     8139.96    682.09 o 
  14   2   3     4058.88     4037.78    380.15 o 
  16   2   3        0.82       11.89     43.55 o 
 -19   3   3        3.54        9.66     50.87 o 
 -17   3   3     3688.92     3895.28    245.72 o 
 -15   3   3     8199.86     8242.51    393.92 o 
 -13   3   3    27184.96    26758.97   1631.30 o 
 -11   3   3     3469.04     3469.90    192.11 o 
  -9   3   3     4618.90     4742.31    231.88 o 
  -7   3   3     2749.51     2880.12    128.36 o 
  -5   3   3    22507.37    23029.02   1108.75 o 
  -3   3   3     5318.30     5156.15    221.20 o 
  -1   3   3    19256.64    19331.32    846.92 o 
   1   3   3    57953.83    61855.43   2963.96 o 
   3   3   3    49098.39    49312.90   2276.94 o 
   5   3   3     4938.19     5262.13    241.74 o 
   7   3   3      673.64      786.88     39.95 o 
   9   3   3     1085.65     1077.63     88.12 o 
  11   3   3     7116.29     6902.97    727.71 o 
  13   3   3     3400.27     3496.71    416.95 o 
  15   3   3     4731.38     4599.43    535.96 o 
  17   3   3     5172.47     5065.29    435.19 o 
 -18   4   3      675.89      760.43     53.82 o 
 -16   4   3     1930.13     2066.27    178.06 o 
 -14   4   3     1129.06      940.91     55.15 o 
 -12   4   3     1317.55     1246.44     70.10 o 
 -10   4   3     4598.63     4583.83    196.39 o 
  -8   4   3    13381.31    13420.26    588.44 o 
  -6   4   3     8392.77     7819.22    313.38 o 
  -4   4   3    10995.56    10692.42    458.90 o 
  -2   4   3      514.56      508.72     30.60 o 
   0   4   3     6492.41     6325.83    231.38 o 
   2   4   3      103.03       98.75     15.01 o 
   4   4   3     2123.37     1957.72     77.92 o 
   6   4   3     2564.53     2400.14     92.71 o 
   8   4   3      129.58      141.26     23.19 o 
  10   4   3     2725.01     2792.91    264.10 o 
  12   4   3     2776.09     3002.21    352.98 o 
  14   4   3      145.76      147.45     39.57 o 
  16   4   3        9.68        8.23     49.00 o 
 -17   5   3     5733.83     5664.04    585.95 o 
 -15   5   3      307.85      318.92     29.65 o 
 -13   5   3        3.61       16.19     22.22 o 
 -11   5   3      470.61      498.91     23.27 o 
  -9   5   3     2490.90     2361.37    107.82 o 
  -7   5   3     8885.74     9014.65    331.00 o 
  -5   5   3    39497.21    39343.69   1211.33 o 
  -3   5   3    30924.77    30299.70    956.71 o 
  -1   5   3    30417.68    29801.98    992.76 o 
   1   5   3     4347.91     4173.08    150.24 o 
   3   5   3     2692.90     2727.51    147.87 o 
   5   5   3      630.88      627.83     28.48 o 
   7   5   3    10651.15    10695.12    433.55 o 
   9   5   3     3360.90     3221.53    181.87 o 
  11   5   3     5553.99     5568.94    519.24 o 
  13   5   3     2299.94     2340.11    239.73 o 
  15   5   3     4236.83     4351.95    723.88 o 
 -16   6   3     2221.17     2443.76    142.11 o 
 -14   6   3     1433.97     1493.68     67.31 o 
 -12   6   3     1832.91     1914.14     91.85 o 
 -10   6   3      132.48      106.80     19.39 o 
  -8   6   3     5630.41     5279.24    208.88 o 
  -6   6   3        0.11       13.39     16.95 o 
  -4   6   3      825.61      753.53     30.19 o 
  -2   6   3     1397.55     1363.81     57.86 o 
   0   6   3     4073.76     4184.97    137.27 o 
   2   6   3     4189.67     4043.11    215.70 o 
   4   6   3     4530.89     4252.53    165.21 o 
   6   6   3      200.05      205.14     21.46 o 
   8   6   3       10.32       14.02     21.17 o 
  10   6   3        2.20       12.29     25.76 o 
  12   6   3      324.91      337.26     45.88 o 
  14   6   3      335.86      331.30     49.66 o 
 -15   7   3     1430.27     1351.88     56.13 o 
 -13   7   3     3308.79     3094.67    146.30 o 
 -11   7   3     8918.91     8619.77    432.52 o 
  -9   7   3     5193.25     4428.20    151.85 o 
  -7   7   3      225.86      318.69     21.33 o 
  -5   7   3      207.09      213.11     19.32 o 
  -3   7   3    13131.00    13047.96    390.75 o 
  -1   7   3    24211.63    23880.21    624.19 o 
   1   7   3     9246.48     8925.69    406.48 o 
   3   7   3     2663.09     2910.90    105.90 o 
   5   7   3     9198.95     8938.65    462.47 o 
   7   7   3     5955.40     6131.96    251.47 o 
   9   7   3      298.09      287.62     25.00 o 
  11   7   3       14.03       23.50     29.01 o 
  13   7   3     2959.60     2706.58    365.11 o 
 -12   8   3     1557.09     1460.87    132.63 o 
 -10   8   3      605.95      644.76     43.14 o 
  -8   8   3     6481.96     6224.35    318.60 o 
  -6   8   3      379.44      403.55     22.27 o 
  -4   8   3      154.59      158.47     20.71 o 
  -2   8   3       68.93       66.70     19.52 o 
   0   8   3     2215.48     2184.48     82.49 o 
   2   8   3     2626.08     2703.50     87.62 o 
   4   8   3     2630.95     2687.20    108.63 o 
   6   8   3     4349.84     4630.78    183.62 o 
   8   8   3      628.79      639.88     25.07 o 
  10   8   3     1052.13     1036.29     55.82 o 
 -11   9   3     4454.89     4412.43    295.05 o 
  -9   9   3     4292.16     3937.97    169.02 o 
  -7   9   3     7103.93     7274.80    320.14 o 
  -5   9   3     2068.50     2258.16     83.96 o 
  -3   9   3     1755.50     1862.52     86.77 o 
  -1   9   3      275.08      302.84     25.98 o 
   1   9   3     2801.81     2872.76    208.01 o 
   3   9   3     3452.28     3497.10    166.01 o 
   5   9   3     5672.49     5861.21    223.07 o 
   7   9   3     1999.93     2096.73     87.03 o 
  -6  10   3       11.08       18.44     28.22 o 
  -4  10   3      628.83      661.53     31.62 o 
  -2  10   3       93.19       97.36     28.89 o 
   0  10   3      336.32      313.85     34.46 o 
   2  10   3      342.51      322.20     29.71 o 
   4  10   3       17.25       29.79     29.46 o 
 -20   0   4     7200.72     8891.37    334.45 o 
 -18   0   4      667.30      676.30     43.56 o 
 -16   0   4       16.76       31.13     33.80 o 
 -14   0   4     2951.44     2624.62     40.83 o 
 -12   0   4    29055.41    28200.28    632.17 o 
 -10   0   4    38246.57    34426.51   1014.05 o 
  -8   0   4    83274.01    77062.79   1906.64 o 
  -6   0   4    15634.53    15267.71    159.72 o 
  -4   0   4    72947.95    76056.70   1135.59 o 
  -2   0   4     5486.37     5735.88     72.36 o 
   0   0   4      253.10      433.79     25.54 o 
   2   0   4    32623.04    35441.77   1286.70 o 
   4   0   4    20857.33    21393.52    882.77 o 
   6   0   4    52780.39    55881.83   2165.83 o 
   8   0   4    42926.26    41416.46    650.90 o 
  10   0   4     5094.45     4822.16    174.18 o 
  12   0   4     9360.80     8049.19    369.35 o 
 -19   1   4      652.39      754.51     36.21 o 
 -17   1   4       30.61       42.29     30.36 o 
 -15   1   4      240.16      260.67     22.25 o 
 -13   1   4      881.97      827.24     21.54 o 
 -11   1   4     2495.73     2416.96     71.68 o 
  -9   1   4    18422.34    16864.59    328.85 o 
  -7   1   4      332.40      309.24     14.58 o 
  -5   1   4    60909.56    61638.65   1145.81 o 
  -3   1   4    46102.59    48981.33   1208.55 o 
  -1   1   4     4130.19     4096.46    118.88 o 
   1   1   4     6142.20     6929.86    147.74 o 
   3   1   4      655.01      689.11     19.13 o 
   5   1   4     4509.14     4483.82    133.28 o 
   7   1   4     3169.22     3265.68     96.10 o 
   9   1   4     1519.37     1322.64     60.70 o 
  11   1   4     4223.75     3627.24    236.23 o 
  13   1   4     5670.22     5310.66    340.49 o 
  15   1   4      249.47      239.17     54.99 o 
 -20   2   4      599.81      610.74     58.74 o 
 -18   2   4      999.72     1166.68     42.36 o 
 -16   2   4    14278.61    15222.83    708.06 o 
 -14   2   4    13573.12    13519.34    644.54 o 
 -12   2   4    10088.93     9556.35    344.44 o 
 -10   2   4     1346.94     1347.89     43.94 o 
  -8   2   4    14979.89    13565.56    364.80 o 
  -6   2   4    24555.89    24150.62    859.95 o 
  -4   2   4    18278.80    18036.43    662.82 o 
  -2   2   4     2085.67     2194.68    114.94 o 
   0   2   4    37832.43    39983.60   1635.76 o 
   2   2   4    29901.23    31353.10   1437.75 o 
   4   2   4    23696.77    24637.57   1005.01 o 
   6   2   4      150.49      160.96     15.06 o 
   8   2   4     4237.19     4013.37    118.16 o 
  10   2   4     6706.28     6621.98    466.81 o 
  12   2   4    18378.75    16742.90   1485.36 o 
  14   2   4     2986.68     2845.34    332.04 o 
  16   2   4     4301.62     4180.90    243.60 o 
 -19   3   4      148.01      171.19     48.81 o 
 -17   3   4       14.28       24.17     29.87 o 
 -15   3   4     2921.68     3101.94    173.12 o 
 -13   3   4      678.63      613.26     31.49 o 
 -11   3   4       70.28       78.80     19.68 o 
  -9   3   4     1232.42     1216.20     55.59 o 
  -7   3   4     2776.47     2664.22    111.49 o 
  -5   3   4     7925.71     8056.81    383.47 o 
  -3   3   4      116.96      163.89     16.39 o 
  -1   3   4      893.18      816.23     42.16 o 
   1   3   4     1788.87     1893.90     75.60 o 
   3   3   4      257.53      239.05     16.32 o 
   5   3   4     7738.00     7736.83    256.10 o 
   7   3   4      278.45      322.66     22.54 o 
   9   3   4     1604.98     1422.91     56.55 o 
  11   3   4       99.31      128.36     30.98 o 
  13   3   4      201.85      206.26     39.04 o 
  15   3   4      754.54      674.52     74.49 o 
 -18   4   4     1959.51     2155.74    178.65 o 
 -16   4   4    10617.20    10762.08    559.71 o 
 -14   4   4     9773.02     9491.57    466.40 o 
 -12   4   4     5103.85     5337.65    266.02 o 
 -10   4   4        7.99       24.83     19.49 o 
  -8   4   4     7071.58     7087.10    338.65 o 
  -6   4   4    10511.04     9724.75    404.57 o 
  -4   4   4    15391.23    14588.64    530.11 o 
  -2   4   4     5120.36     5323.24    234.79 o 
   0   4   4    25240.46    24556.43    904.86 o 
   2   4   4    28902.27    29257.57   1240.55 o 
   4   4   4    20347.86    19874.14    949.99 o 
   6   4   4     1751.12     1752.19     71.94 o 
   8   4   4     5705.74     5551.45    205.41 o 
  10   4   4     3392.87     3297.25    228.79 o 
  12   4   4     2845.08     2898.09    333.75 o 
  14   4   4      246.72      217.91     40.43 o 
 -17   5   4     1063.99     1195.13     62.52 o 
 -15   5   4      101.54       99.11     27.51 o 
 -13   5   4       11.02       12.03     19.50 o 
 -11   5   4     1577.63     1513.81     69.36 o 
  -9   5   4     3793.50     3534.47    150.06 o 
  -7   5   4        2.89        9.10     18.51 o 
  -5   5   4      296.33      310.67     18.29 o 
  -3   5   4     3190.48     2990.84    179.39 o 
  -1   5   4     6559.11     6802.82    285.39 o 
   1   5   4       49.51       44.39     17.60 o 
   3   5   4        0.03        6.64     22.04 o 
   5   5   4     1675.93     1610.16     59.73 o 
   7   5   4      986.66      983.21     27.01 o 
   9   5   4       29.38       29.42     22.37 o 
  11   5   4       73.47       70.15     38.46 o 
  13   5   4      932.38      984.82    131.15 o 
 -16   6   4     4963.29     5314.10    263.03 o 
 -14   6   4     1554.52     1700.71     86.26 o 
 -12   6   4     3420.09     3179.20    153.24 o 
 -10   6   4     2940.20     2931.09    112.83 o 
  -8   6   4     4560.06     4277.36    141.73 o 
  -6   6   4     1393.68     1343.28     55.51 o 
  -4   6   4    11832.92    11379.97    394.05 o 
  -2   6   4     9934.15     9897.91    375.67 o 
   0   6   4     9257.76     9150.24    363.60 o 
   2   6   4     8494.07     8227.94    385.99 o 
   4   6   4    16294.44    16184.38    717.51 o 
   6   6   4    11638.19    11415.12    458.13 o 
   8   6   4     2751.16     2615.76    101.66 o 
  10   6   4      144.81       97.85     25.24 o 
  12   6   4      410.50      483.38     54.73 o 
 -15   7   4      458.27      361.11     32.25 o 
 -13   7   4     2056.30     2019.61     93.79 o 
 -11   7   4      409.22      372.88     26.15 o 
  -9   7   4       20.14       12.01     22.97 o 
  -7   7   4       35.81       32.79     17.58 o 
  -5   7   4      167.15      155.36     17.66 o 
  -3   7   4      634.96      592.46     23.64 o 
  -1   7   4      307.82      300.56     17.28 o 
   1   7   4     2941.23     2747.99    157.91 o 
   3   7   4      143.51      190.09     17.18 o 
   5   7   4      167.47      157.26     20.77 o 
   7   7   4     1142.83     1106.28     43.94 o 
   9   7   4       76.23       76.05     26.73 o 
  11   7   4     2439.20     2680.36    304.75 o 
 -12   8   4     3899.57     3774.19    245.68 o 
 -10   8   4     5637.45     5677.07    314.75 o 
  -8   8   4      364.65      330.81     24.60 o 
  -6   8   4     1888.78     2026.71     88.69 o 
  -4   8   4     3765.65     3810.24    173.92 o 
  -2   8   4    12526.48    12339.01    507.14 o 
   0   8   4     5681.84     5797.50    196.57 o 
   2   8   4     5738.11     6268.97    260.25 o 
   4   8   4     2955.30     3104.56    132.78 o 
   6   8   4     2007.25     2005.23     74.84 o 
   8   8   4      659.95      690.68     29.31 o 
  10   8   4     1420.21     1162.85     39.41 o 
 -11   9   4     1347.74     1220.18     85.95 o 
  -9   9   4      388.79      349.06     31.01 o 
  -7   9   4     1913.70     1898.76     77.83 o 
  -5   9   4        6.48       11.33     20.85 o 
  -3   9   4     3582.16     3617.54    139.37 o 
  -1   9   4     1408.91     1408.08     67.75 o 
   1   9   4      499.60      520.81     23.39 o 
   3   9   4     6381.69     6629.39    230.05 o 
   5   9   4     2938.89     3092.25    124.14 o 
   7   9   4      117.04      130.20     29.69 o 
  -6  10   4    19446.62    20263.55    778.32 o 
  -4  10   4     2058.12     2099.31     61.20 o 
  -2  10   4      262.27      239.78     34.53 o 
   0  10   4       51.59       34.83     29.38 o 
   2  10   4     2155.07     2351.69     94.70 o 
 -19   1   5     7550.92     8333.25    210.79 o 
 -17   1   5       69.13       88.61     27.73 o 
 -15   1   5      392.76      365.53     22.86 o 
 -13   1   5      207.84      243.15     23.03 o 
 -11   1   5    28228.15    25841.01    663.14 o 
  -9   1   5    22394.45    20553.50    480.30 o 
  -7   1   5    24129.84    23368.34    390.03 o 
  -5   1   5    19434.96    19185.00    327.94 o 
  -3   1   5    58622.69    60417.51   1342.71 o 
  -1   1   5     7042.20     7192.30    184.12 o 
   1   1   5     5465.45     5194.28    110.29 o 
   3   1   5      821.05     1025.20     29.74 o 
   5   1   5    11925.63    11960.53    312.07 o 
   7   1   5     7405.78     7555.13    185.67 o 
   9   1   5     9562.60     8510.10    187.49 o 
  11   1   5     2308.59     1918.70     53.91 o 
  13   1   5    11692.99     9141.48    302.60 o 
  15   1   5     4598.33     4161.15    192.79 o 
 -20   2   5     4804.90     6247.98    202.99 o 
 -18   2   5      309.68      297.19     28.57 o 
 -16   2   5      596.54      621.96     29.28 o 
 -14   2   5        1.75       -0.95     20.07 o 
 -12   2   5      733.24      733.29     27.00 o 
 -10   2   5    25489.63    24399.53    835.17 o 
  -8   2   5      494.54      420.72     17.53 o 
  -6   2   5     6563.78     6131.69    216.37 o 
  -4   2   5    15990.53    15350.14    608.34 o 
  -2   2   5      410.18      482.76     17.73 o 
   0   2   5      239.51      229.50     15.10 o 
   2   2   5     2174.30     1963.47     85.13 o 
   4   2   5     5332.92     4862.45    154.77 o 
   6   2   5     2936.33     2594.27     76.33 o 
   8   2   5     4766.02     4584.17    109.10 o 
  10   2   5       24.84       37.39     25.49 o 
  12   2   5     2153.99     1928.83    170.97 o 
  14   2   5      830.63      748.00     78.43 o 
 -19   3   5     3072.30     3575.00    174.15 o 
 -17   3   5    11744.76    12563.90    666.86 o 
 -15   3   5    23190.13    22848.06   1091.47 o 
 -13   3   5     4043.14     3947.60    219.46 o 
 -11   3   5      839.06      755.32     33.86 o 
  -9   3   5     1176.64     1248.51     49.87 o 
  -7   3   5    24246.35    22109.29    889.32 o 
  -5   3   5     1861.00     1964.96     95.32 o 
  -3   3   5    16697.07    16442.66    790.12 o 
  -1   3   5    19737.99    19659.14    923.61 o 
   1   3   5    65445.31    65516.03   3168.66 o 
   3   3   5     3091.71     2796.86    110.10 o 
   5   3   5     1338.36     1386.84     55.89 o 
   7   3   5      216.66      266.30     18.15 o 
   9   3   5    19580.49    19471.45    568.52 o 
  11   3   5     7708.14     7298.46    667.20 o 
  13   3   5     2630.30     2364.51    251.27 o 
  15   3   5      725.70      617.16     84.93 o 
 -18   4   5       32.14       18.16     37.90 o 
 -16   4   5     1548.84     1797.38     90.07 o 
 -14   4   5       35.67       33.67     21.88 o 
 -12   4   5      581.62      613.54     38.72 o 
 -10   4   5      342.71      353.95     21.59 o 
  -8   4   5      137.96      132.16     17.13 o 
  -6   4   5    10748.31    11030.40    456.10 o 
  -4   4   5     2649.29     2501.09    122.23 o 
  -2   4   5     3189.52     3033.29    147.21 o 
   0   4   5    17145.01    15623.08    782.16 o 
   2   4   5     1784.00     1968.64     92.47 o 
   4   4   5       54.89       47.82     19.54 o 
   6   4   5      920.07      886.69     47.34 o 
   8   4   5     1331.23     1412.77     29.48 o 
  10   4   5     4399.08     4487.10    238.20 o 
  12   4   5      818.62      862.88    103.10 o 
  14   4   5       36.39       28.02     48.62 o 
 -17   5   5     1640.64     1769.68     92.17 o 
 -15   5   5     5611.75     5596.26    286.57 o 
 -13   5   5     9758.89     9994.68    530.76 o 
 -11   5   5    17620.19    17870.05    800.82 o 
  -9   5   5    10279.61    10060.79    478.19 o 
  -7   5   5     6342.76     6199.29    271.08 o 
  -5   5   5       79.37      127.37     20.80 o 
  -3   5   5        8.05       25.13     16.11 o 
  -1   5   5     4404.43     4757.38    143.93 o 
   1   5   5    11905.81    11602.93    520.90 o 
   3   5   5    19635.82    18946.91    758.89 o 
   5   5   5    30197.09    30981.97   1290.90 o 
   7   5   5    17240.18    16971.68    491.28 o 
   9   5   5     4042.83     4466.75    181.99 o 
  11   5   5       75.08       33.00     39.14 o 
  13   5   5      119.43      104.85     48.91 o 
 -16   6   5      484.05      565.04     31.71 o 
 -14   6   5     2936.24     3104.40    133.54 o 
 -12   6   5      267.74      316.15     24.60 o 
 -10   6   5      676.83      619.14     36.25 o 
  -8   6   5     5667.48     5753.67    247.99 o 
  -6   6   5       44.20       41.62     19.75 o 
  -4   6   5     2443.42     2340.37    117.67 o 
  -2   6   5     2467.72     2461.81    118.65 o 
   0   6   5      359.29      405.37     18.53 o 
   2   6   5     6557.76     6259.45    342.26 o 
   4   6   5      559.89      606.56     27.21 o 
   6   6   5        8.99       31.12     18.58 o 
   8   6   5     9368.01     9971.10    355.53 o 
  10   6   5       84.27       68.68     27.08 o 
  12   6   5       87.40       63.17     43.90 o 
 -15   7   5     1829.01     1656.54     92.83 o 
 -13   7   5     4408.92     4446.43    247.26 o 
 -11   7   5     8200.58     8046.43    492.31 o 
  -9   7   5     1741.41     1790.57     89.44 o 
  -7   7   5       11.77       16.62     18.45 o 
  -5   7   5     2630.21     2607.35     97.89 o 
  -3   7   5    14574.85    14165.89    717.91 o 
  -1   7   5    13629.78    13732.50    431.09 o 
   1   7   5     4503.17     4489.65    178.20 o 
   3   7   5     3001.82     2940.49    125.14 o 
   5   7   5     6757.93     7230.41    223.60 o 
   7   7   5     3847.96     3801.13    189.45 o 
   9   7   5      669.15      641.62     32.92 o 
  11   7   5     1336.55     1230.27    148.95 o 
 -12   8   5     4263.46     4578.85    254.27 o 
 -10   8   5       97.88       94.02     22.82 o 
  -8   8   5       15.34        9.55     23.22 o 
  -6   8   5       16.39       18.42     21.11 o 
  -4   8   5      586.99      571.65     31.33 o 
  -2   8   5     6889.82     7169.28    238.52 o 
   0   8   5     2178.87     2263.73     82.87 o 
   2   8   5        0.77       10.44     24.07 o 
   4   8   5     2734.36     3043.91    136.56 o 
   6   8   5        5.59       16.41     23.84 o 
   8   8   5      294.71      344.15     34.88 o 
  -9   9   5     6985.21     7270.15    346.64 o 
  -7   9   5     7396.03     6961.60    353.66 o 
  -5   9   5     7202.30     7435.22    301.85 o 
  -3   9   5     2632.30     2781.91    107.90 o 
  -1   9   5     3139.26     3374.72    118.32 o 
   1   9   5     3147.45     3394.02     92.32 o 
   3   9   5     1358.34     1273.35     30.85 o 
   5   9   5        3.60        6.13     29.20 o 
  -6  10   5       93.24       14.55     69.55 o 
  -4  10   5       97.37       63.75     31.17 o 
  -2  10   5        6.46        6.30     29.44 o 
   0  10   5      249.92      195.11     31.33 o 
 -20   0   6     6375.48     7604.74    142.55 o 
 -18   0   6     3186.08     3301.77    169.17 o 
 -16   0   6      505.72      498.84     31.59 o 
 -14   0   6     3862.09     3891.72    153.01 o 
 -12   0   6    18980.27    17892.33    455.17 o 
 -10   0   6    12820.43    11970.33    372.03 o 
  -8   0   6     1602.86     1509.04     37.41 o 
  -6   0   6    23513.54    21390.22    368.08 o 
  -4   0   6    14174.57    13990.31    389.43 o 
  -2   0   6    40824.66    39190.54    862.57 o 
   0   0   6     7746.34     8264.38    239.75 o 
   2   0   6    18985.54    18571.06    593.32 o 
   4   0   6    16843.49    17294.85    839.91 o 
   6   0   6    21170.42    21227.35   1110.66 o 
   8   0   6     3376.45     3233.97    163.09 o 
  10   0   6      300.57      254.63     36.34 o 
  12   0   6     3329.44     2682.56    141.35 o 
  14   0   6    11466.54     9713.18    242.61 o 
 -19   1   6      136.92      150.25     29.36 o 
 -17   1   6      863.88      904.32     29.62 o 
 -15   1   6      220.92      203.81     19.87 o 
 -13   1   6      649.24      618.47     20.44 o 
 -11   1   6       13.03       17.77     18.53 o 
  -9   1   6      627.67      597.19     22.04 o 
  -7   1   6     1388.74     1201.20     18.64 o 
  -5   1   6     1112.52     1063.91     24.89 o 
  -3   1   6      322.38      246.32     15.01 o 
  -1   1   6     9991.06     9615.27    218.84 o 
   1   1   6       59.93       43.19     14.03 o 
   3   1   6     3496.17     3419.99    102.46 o 
   5   1   6      666.51      703.74     21.48 o 
   7   1   6      155.60      137.54     21.23 o 
   9   1   6      343.79      302.91     23.20 o 
  11   1   6        6.66        6.37     29.89 o 
  13   1   6     1769.72     1485.37    104.95 o 
  15   1   6     1559.44     1288.04     68.76 o 
 -20   2   6     3766.84     4394.98    213.11 o 
 -18   2   6    10258.53    10941.90    442.01 o 
 -16   2   6     3186.03     3255.34    130.24 o 
 -14   2   6     8209.31     7617.70    281.04 o 
 -12   2   6       90.01       89.90     17.95 o 
 -10   2   6     3469.23     3351.93    105.64 o 
  -8   2   6     1467.69     1446.46     51.91 o 
  -6   2   6    40558.58    36627.95   1148.94 o 
  -4   2   6    29778.98    29706.99   1012.86 o 
  -2   2   6    45528.11    44380.97   1548.06 o 
   0   2   6     7354.24     7367.99    264.58 o 
   2   2   6     5913.47     5738.85    232.51 o 
   4   2   6      620.61      656.84     22.22 o 
   6   2   6     5928.45     5889.76    161.33 o 
   8   2   6     3016.71     2992.47     69.52 o 
  10   2   6     8666.28     7783.53    225.77 o 
  12   2   6     5947.37     4944.59    454.82 o 
  14   2   6     5864.10     5316.39    709.59 o 
 -19   3   6       84.14      106.99     35.44 o 
 -17   3   6     1299.58     1474.06     71.86 o 
 -15   3   6     7256.36     7756.17    434.27 o 
 -13   3   6      482.77      514.73     27.43 o 
 -11   3   6      556.99      495.06     20.12 o 
  -9   3   6    10527.16    10090.05    404.40 o 
  -7   3   6     6623.12     6901.70    293.07 o 
  -5   3   6     1043.10      944.52     41.35 o 
  -3   3   6      818.65      714.01     26.95 o 
  -1   3   6       47.66       26.21     13.91 o 
   1   3   6    14980.46    14580.74    544.50 o 
   3   3   6     7951.32     8186.81    368.98 o 
   5   3   6      193.65      159.31     18.15 o 
   7   3   6     5667.99     5421.51    151.02 o 
   9   3   6      919.41      948.62     26.70 o 
  11   3   6     1791.09     1648.22     81.97 o 
  13   3   6        7.85        7.86     39.91 o 
 -18   4   6     1605.84     1741.15     95.47 o 
 -16   4   6    11311.13    12133.80    596.92 o 
 -14   4   6    15279.40    15437.88    804.42 o 
 -12   4   6     3711.97     3852.48    149.79 o 
 -10   4   6    17382.45    16751.03    699.88 o 
  -8   4   6    15332.89    15118.68    654.10 o 
  -6   4   6     8115.46     7901.76    306.69 o 
  -4   4   6        6.94        9.11     17.44 o 
  -2   4   6      731.45      716.50     35.28 o 
   0   4   6     5347.89     5019.44    207.76 o 
   2   4   6    27371.05    26852.25    993.90 o 
   4   4   6     6324.32     6172.71    310.77 o 
   6   4   6     8499.85     8229.69    285.53 o 
   8   4   6    15112.04    14949.61    449.35 o 
  10   4   6     9693.18    10065.40    251.89 o 
  12   4   6       58.75       39.99     35.58 o 
 -17   5   6      386.08      420.01     32.00 o 
 -15   5   6      155.61      144.87     26.31 o 
 -13   5   6     1357.43     1566.50     77.78 o 
 -11   5   6     2911.97     3031.93    151.50 o 
  -9   5   6      478.01      434.92     28.48 o 
  -7   5   6      316.86      339.93     21.43 o 
  -5   5   6     7888.19     7531.83    305.31 o 
  -3   5   6     1243.88     1136.20     51.50 o 
  -1   5   6     3856.34     3983.35    199.41 o 
   1   5   6      482.27      498.98     20.20 o 
   3   5   6     7380.47     7088.46    230.04 o 
   5   5   6      326.45      335.43     22.29 o 
   7   5   6      413.87      387.18     20.93 o 
   9   5   6      277.73      292.85     29.71 o 
  11   5   6     2224.01     2208.02    169.79 o 
 -16   6   6      650.97      748.85     46.69 o 
 -14   6   6     8855.01     8514.42    340.62 o 
 -12   6   6    25747.11    25851.82   1098.41 o 
 -10   6   6    14350.46    13783.46    685.17 o 
  -8   6   6     1306.28     1418.93     78.99 o 
  -6   6   6      306.40      320.06     20.61 o 
  -4   6   6     6954.62     6994.45    265.07 o 
  -2   6   6     3103.93     3125.30    147.88 o 
   0   6   6       31.78       33.98     19.91 o 
   2   6   6     5838.89     5922.94    170.01 o 
   4   6   6    21926.70    21597.65    960.87 o 
   6   6   6    19559.25    21647.46    905.59 o 
   8   6   6     2226.15     2162.79     82.89 o 
  10   6   6      452.72      394.00     28.48 o 
 -15   7   6      171.05      142.22     29.95 o 
 -13   7   6      496.59      472.62     25.06 o 
 -11   7   6      431.61      456.96     30.20 o 
  -9   7   6       29.21       37.28     22.84 o 
  -7   7   6    14993.64    14568.08    638.89 o 
  -5   7   6     1257.98     1203.77     49.00 o 
  -3   7   6       95.61       86.24     17.89 o 
  -1   7   6     7905.91     7764.67    342.32 o 
   1   7   6     2260.75     2235.73     92.28 o 
   3   7   6     1218.58     1173.63     43.42 o 
   5   7   6      865.31      948.61     33.06 o 
   7   7   6        0.21        3.64     26.24 o 
   9   7   6      608.75      666.91     33.29 o 
 -12   8   6      674.30      685.78     39.91 o 
 -10   8   6      531.69      449.52     25.21 o 
  -8   8   6     2494.16     2639.26    109.86 o 
  -6   8   6     9091.50     9571.10    391.46 o 
  -4   8   6    10994.43    11372.37    511.85 o 
  -2   8   6     8570.54     9419.01    222.80 o 
   0   8   6     4106.43     4427.75    180.86 o 
   2   8   6      345.05      333.58     22.08 o 
   4   8   6     1760.28     1718.65     68.66 o 
   6   8   6      931.86      957.65     35.59 o 
   8   8   6     2157.09     1946.92    112.17 o 
  -9   9   6      392.24      372.65     28.81 o 
  -7   9   6       32.91       34.39     26.68 o 
  -5   9   6        4.36        1.30     24.03 o 
  -3   9   6      349.03      354.70     26.98 o 
  -1   9   6       70.73       53.03     30.13 o 
   1   9   6      434.07      447.71     27.81 o 
   3   9   6      126.38      103.05     30.82 o 
 -19   1   7     4310.22     4284.65    195.33 o 
 -17   1   7     7821.91     8085.09    219.84 o 
 -15   1   7     5801.80     5597.79    182.76 o 
 -13   1   7    10897.31    10413.09    256.38 o 
 -11   1   7     1648.65     1663.89     38.58 o 
  -9   1   7     6194.03     5419.74    121.70 o 
  -7   1   7      211.43      205.14     16.14 o 
  -5   1   7    20210.66    18752.92    405.19 o 
  -3   1   7    19489.14    18809.32    362.63 o 
  -1   1   7    28957.40    27512.20    478.29 o 
   1   1   7    12098.36    11551.58    316.10 o 
   3   1   7    41752.67    41678.03   1262.01 o 
   5   1   7     2897.75     3154.18    104.07 o 
   7   1   7     1049.13     1152.35     32.35 o 
   9   1   7        9.84       21.00     22.27 o 
  11   1   7     2810.20     2477.52    220.58 o 
  13   1   7     2284.34     1858.49    163.00 o 
 -20   2   7      951.23     1119.96    104.01 o 
 -18   2   7      380.24      395.68     27.39 o 
 -16   2   7       60.58       47.95     28.89 o 
 -14   2   7     6678.06     6438.25    196.18 o 
 -12   2   7     1529.19     1432.63     46.34 o 
 -10   2   7      354.11      358.59     17.73 o 
  -8   2   7        2.40        5.31     16.71 o 
  -6   2   7      457.28      469.16     19.54 o 
  -4   2   7     9406.67     8789.97    281.67 o 
  -2   2   7    16768.82    16279.36    436.00 o 
   0   2   7      328.82      326.28     18.24 o 
   2   2   7     8847.86     8545.48    278.88 o 
   4   2   7     7352.36     7646.63    281.24 o 
   6   2   7      998.52     1018.01     33.06 o 
   8   2   7        1.31        7.78     20.31 o 
  10   2   7      221.39      187.25     29.33 o 
  12   2   7     1190.63      934.30    103.80 o 
 -19   3   7     2516.52     2807.73    144.05 o 
 -17   3   7    13123.61    13512.51    671.66 o 
 -15   3   7     2089.59     2256.41     87.13 o 
 -13   3   7      285.29      272.08     18.16 o 
 -11   3   7      537.17      529.97     22.65 o 
  -9   3   7    25295.22    24081.38    928.87 o 
  -7   3   7    39241.48    37669.79   1665.27 o 
  -5   3   7    12466.31    11864.37    460.31 o 
  -3   3   7      861.16      920.01     40.45 o 
  -1   3   7    13417.15    12919.92    583.37 o 
   1   3   7     7108.87     7167.54    278.29 o 
   3   3   7      224.96      261.26     21.19 o 
   5   3   7      637.80      646.16     25.01 o 
   7   3   7    17521.64    17892.69    382.95 o 
   9   3   7    15812.20    16456.34    377.16 o 
  11   3   7     8346.53     8030.74    787.41 o 
  13   3   7       82.55       38.02     49.05 o 
 -18   4   7     3612.66     3991.35    185.32 o 
 -16   4   7      833.67      877.31     49.11 o 
 -14   4   7     1565.01     1751.21     88.16 o 
 -12   4   7       59.75       66.78     19.35 o 
 -10   4   7       61.09       52.13     18.94 o 
  -8   4   7     7450.31     6982.96    315.65 o 
  -6   4   7     1892.62     1894.09     88.09 o 
  -4   4   7     1326.31     1253.14     43.76 o 
  -2   4   7    11308.30    10985.63    414.90 o 
   0   4   7      204.04      233.69     19.00 o 
   2   4   7       77.82       51.12     18.78 o 
   4   4   7     1763.49     1707.43     71.65 o 
   6   4   7      845.56      867.24     23.86 o 
   8   4   7      221.68      193.78     27.90 o 
  10   4   7        1.17       10.03     27.19 o 
  12   4   7      109.89       87.06     43.84 o 
 -17   5   7     1289.53     1381.08     91.60 o 
 -15   5   7     3573.61     3664.41    238.12 o 
 -13   5   7    20066.94    20544.61   1128.82 o 
 -11   5   7    16791.34    17047.13    819.32 o 
  -9   5   7    14182.28    13638.07    591.86 o 
  -7   5   7     5489.62     5376.29    232.29 o 
  -5   5   7     3054.61     3061.64    137.57 o 
  -3   5   7      410.24      387.87     19.45 o 
  -1   5   7     6896.12     6791.52    278.54 o 
   1   5   7     6211.08     5847.66    212.79 o 
   3   5   7     7980.93     7748.63    345.51 o 
   5   5   7     6520.37     6303.46    165.63 o 
   7   5   7     7117.05     7656.98    241.97 o 
   9   5   7     1661.66     1587.82     44.77 o 
  11   5   7     4614.47     5126.93    235.45 o 
 -16   6   7     2534.31     2792.32    137.10 o 
 -14   6   7      936.25      855.95     50.31 o 
 -12   6   7      199.47      206.86     24.66 o 
 -10   6   7     5193.25     5263.97    240.13 o 
  -8   6   7     1124.83     1094.35     52.71 o 
  -6   6   7      171.68      165.52     18.48 o 
  -4   6   7       61.29       60.14     16.68 o 
  -2   6   7      212.44      212.87     17.11 o 
   0   6   7     2671.03     2566.14     99.17 o 
   2   6   7      452.13      437.91     19.43 o 
   4   6   7      110.41      130.02     24.15 o 
   6   6   7     1723.01     1857.11     58.38 o 
   8   6   7        1.43       17.41     26.93 o 
  10   6   7       22.22       14.47     37.98 o 
 -13   7   7     2755.46     2715.85    165.98 o 
 -11   7   7     5469.72     5705.86    285.03 o 
  -9   7   7     3779.35     3791.95    191.99 o 
  -7   7   7     7361.12     7742.19    348.59 o 
  -5   7   7    13090.47    13571.33    487.98 o 
  -3   7   7     8651.78     9029.03    261.96 o 
  -1   7   7      220.44      264.08     21.24 o 
   1   7   7      176.56      151.15     25.40 o 
   3   7   7     2713.68     3059.62    106.16 o 
   5   7   7     5058.16     5047.63    126.37 o 
   7   7   7     2667.10     3058.13     95.89 o 
 -12   8   7     2388.82     2267.26    119.54 o 
 -10   8   7      478.59      559.02     40.44 o 
  -8   8   7        4.19       12.20     27.86 o 
  -6   8   7     5458.25     5763.64    257.27 o 
  -4   8   7      979.47      993.29     33.89 o 
  -2   8   7      141.26      128.08     23.54 o 
   0   8   7      146.76      118.24     26.14 o 
   2   8   7      627.42      643.71     30.05 o 
   4   8   7     2136.64     2258.62     60.69 o 
   6   8   7     2584.88     2497.96     86.77 o 
  -9   9   7     2624.50     2389.49     82.70 o 
  -7   9   7     2966.64     3107.07    104.99 o 
  -5   9   7      563.73      503.78     26.60 o 
  -3   9   7     4870.00     5437.84    183.77 o 
  -1   9   7     4450.32     4726.27    209.31 o 
   1   9   7     9329.46    10057.62    396.73 o 
 -20   0   8     7261.31     7416.33     90.66 o 
 -18   0   8     3419.51     3554.94     97.28 o 
 -16   0   8    15230.97    15418.22    906.09 o 
 -14   0   8    21666.30    20698.17   1001.60 o 
 -12   0   8    46036.12    42776.82   1577.24 o 
 -10   0   8     2119.60     1914.24     68.74 o 
  -8   0   8     6305.30     5949.13    178.12 o 
  -6   0   8      338.81      348.68     23.09 o 
  -4   0   8    24476.96    23167.90    524.89 o 
  -2   0   8     9975.67     9352.72    181.64 o 
   0   0   8    28550.60    27951.81   1441.70 o 
   2   0   8    24255.76    24665.32    944.11 o 
   4   0   8    30701.37    31206.70   1622.94 o 
   6   0   8     4517.63     4918.71    246.33 o 
   8   0   8      668.24      600.23     41.87 o 
  10   0   8      200.62      194.98     41.21 o 
  12   0   8     7530.95     6029.77   1602.25 o 
 -19   1   8     5175.15     6001.95    244.31 o 
 -17   1   8      849.86      844.17     29.13 o 
 -15   1   8     3450.17     3405.63    107.35 o 
 -13   1   8     3038.37     2915.50     71.20 o 
 -11   1   8      568.92      576.39     22.15 o 
  -9   1   8     1872.31     1848.00     50.87 o 
  -7   1   8     1992.21     1951.94     51.41 o 
  -5   1   8     1782.00     1838.57     30.80 o 
  -3   1   8    26603.50    25580.27    588.44 o 
  -1   1   8     5754.50     5769.34    118.13 o 
   1   1   8     2987.35     2905.75    101.69 o 
   3   1   8    10209.62    10338.74    319.55 o 
   5   1   8       25.22       24.58     21.19 o 
   7   1   8       75.08       54.50     21.73 o 
   9   1   8       38.19       20.02     28.21 o 
  11   1   8      163.26      127.85     31.71 o 
  13   1   8     1822.34     1209.07    276.41 o 
 -18   2   8     5527.10     5724.12    226.96 o 
 -16   2   8     3796.29     3816.63    153.91 o 
 -14   2   8      350.17      365.73     20.28 o 
 -12   2   8     6238.07     5848.56    165.80 o 
 -10   2   8    10734.71    10415.79    305.16 o 
  -8   2   8    23450.16    22105.01    671.82 o 
  -6   2   8     4831.49     4618.27     80.94 o 
  -4   2   8     7385.16     6939.17    180.13 o 
  -2   2   8     3289.10     3360.51    108.76 o 
   0   2   8    14801.76    14291.25    498.22 o 
   2   2   8     1504.83     1701.91     62.57 o 
   4   2   8     8277.69     8479.21    306.19 o 
   6   2   8     8058.28     8128.34    256.19 o 
   8   2   8    17455.22    18071.30    536.02 o 
  10   2   8     1490.58     1374.23     33.84 o 
  12   2   8      976.59      762.87    121.61 o 
 -19   3   8      592.56      630.46     31.28 o 
 -17   3   8      166.53      187.36     26.84 o 
 -15   3   8       81.12       53.64     27.04 o 
 -13   3   8     1914.88     1817.45     82.16 o 
 -11   3   8      100.87       84.11     18.25 o 
  -9   3   8      892.70      887.89     35.81 o 
  -7   3   8      272.21      299.27     19.21 o 
  -5   3   8       70.79       45.54     18.51 o 
  -3   3   8     2206.55     2034.10     69.56 o 
  -1   3   8      483.10      456.97     19.22 o 
   1   3   8     1336.71     1222.49     57.77 o 
   3   3   8       13.75        8.92     18.76 o 
   5   3   8        0.83       -0.22     20.19 o 
   7   3   8     2256.03     2306.21     61.89 o 
   9   3   8      999.93      995.77     34.60 o 
  11   3   8      431.77      372.23     38.07 o 
 -18   4   8      551.36      548.03     33.79 o 
 -16   4   8     4083.42     4263.53    201.87 o 
 -14   4   8     1675.93     1763.38     81.92 o 
 -12   4   8     2691.37     2579.29    124.18 o 
 -10   4   8    11460.45    10994.05    448.36 o 
  -8   4   8    22975.87    22409.32    954.07 o 
  -6   4   8     3287.38     3302.41    130.69 o 
  -4   4   8    11831.62    12075.22    541.53 o 
  -2   4   8    10541.70    10521.60    450.49 o 
   0   4   8     5512.37     5724.43    218.87 o 
   2   4   8      425.32      369.73     18.89 o 
   4   4   8     2360.62     2445.88     93.41 o 
   6   4   8     1885.46     1882.59     47.16 o 
   8   4   8     9454.89    10348.66    233.50 o 
  10   4   8     3160.03     3210.64     86.22 o 
 -17   5   8      543.46      642.77     32.27 o 
 -15   5   8     1574.83     1640.78     80.20 o 
 -13   5   8       75.90       57.19     23.30 o 
 -11   5   8      112.03      106.43     21.86 o 
  -9   5   8      835.83      829.71     43.07 o 
  -7   5   8     2294.32     2213.22     92.86 o 
  -5   5   8      379.47      384.65     24.94 o 
  -3   5   8      224.39      272.02     16.52 o 
  -1   5   8      431.60      397.24     19.00 o 
   1   5   8     2821.42     2735.61    117.31 o 
   3   5   8       38.30       28.45     21.79 o 
   5   5   8      156.78      188.23     27.15 o 
   7   5   8      979.69      920.42     28.24 o 
   9   5   8      511.82      527.60     37.59 o 
 -16   6   8      751.81      577.80    107.77 o 
 -14   6   8     3400.06     3350.98    176.53 o 
 -12   6   8     7886.18     7713.60    441.38 o 
 -10   6   8     4290.15     4409.92    233.87 o 
  -8   6   8     4841.33     4999.36    249.76 o 
  -6   6   8     6289.03     6115.99    267.03 o 
  -4   6   8    15392.04    15192.93    510.04 o 
  -2   6   8     7628.05     7388.72    260.54 o 
   0   6   8      779.22      847.05     24.41 o 
   2   6   8     1716.67     1909.36     57.83 o 
   4   6   8     2354.90     2647.84     78.24 o 
   6   6   8      827.70      764.52     28.49 o 
   8   6   8     1142.27     1216.69     38.11 o 
 -13   7   8        8.53        5.47     30.71 o 
 -11   7   8      377.94      378.33     25.80 o 
  -9   7   8       33.83       24.61     23.41 o 
  -7   7   8      120.89      127.66     24.50 o 
  -5   7   8      238.40      212.74     24.46 o 
  -3   7   8       97.09      106.83     22.24 o 
  -1   7   8     1742.47     1925.98     79.97 o 
   1   7   8       92.23       83.65     23.35 o 
   3   7   8     1497.22     1668.85     59.70 o 
   5   7   8      905.25      907.10     38.13 o 
   7   7   8      303.04      198.03     33.30 o 
 -10   8   8     3663.11     3758.20    187.16 o 
  -8   8   8     1913.14     1754.64     86.41 o 
  -6   8   8     8767.41     8880.67    268.37 o 
  -4   8   8     4628.08     4605.41    196.94 o 
  -2   8   8     1089.53     1030.56     48.54 o 
   0   8   8      711.50      727.73     27.24 o 
   2   8   8     1412.64     1347.48     47.48 o 
   4   8   8     4751.18     5007.75    168.48 o 
  -5   9   8     2955.35     3014.91    104.71 o 
  -3   9   8      165.07      128.89     28.55 o 
  -1   9   8      704.14      631.38     32.44 o 
 -19   1   9     2857.12     2957.51     97.55 o 
 -17   1   9     2392.97     2458.46     87.04 o 
 -15   1   9    24333.53    24798.82    694.43 o 
 -13   1   9    14443.51    13569.64    378.54 o 
 -11   1   9     6223.21     5919.91    177.24 o 
  -9   1   9      847.56      935.78     21.43 o 
  -7   1   9     6288.78     5617.62    124.72 o 
  -5   1   9     3084.09     3079.95     81.40 o 
  -3   1   9     8622.90     8479.14    190.41 o 
  -1   1   9      757.62      845.34     25.74 o 
   1   1   9    11477.20    11148.16    328.06 o 
   3   1   9    16980.70    16838.87    723.79 o 
   5   1   9    12704.58    13089.58    460.23 o 
   7   1   9      451.31      502.94     30.12 o 
   9   1   9     5960.38     6286.44    173.33 o 
  11   1   9     3209.26     2813.84     70.21 o 
 -18   2   9     4157.49     4790.49    188.62 o 
 -16   2   9      557.41      577.74     22.90 o 
 -14   2   9     1085.34     1011.86     33.50 o 
 -12   2   9      553.80      487.26     18.62 o 
 -10   2   9      302.81      302.12     16.06 o 
  -8   2   9     8990.49     8638.06    267.37 o 
  -6   2   9       28.63       30.15     18.54 o 
  -4   2   9     3405.38     3333.88     85.64 o 
  -2   2   9     6064.52     5846.35    135.52 o 
   0   2   9      337.93      345.00     19.37 o 
   2   2   9       77.75       83.69     21.25 o 
   4   2   9        8.17       13.54     19.19 o 
   6   2   9     1680.45     1626.22     76.40 o 
   8   2   9      913.15      940.69     29.79 o 
  10   2   9     1734.03     1821.46     43.10 o 
 -17   3   9     2350.39     2234.94    105.93 o 
 -15   3   9     1043.96     1036.79     39.42 o 
 -13   3   9        6.10       19.58     21.69 o 
 -11   3   9    18014.59    17111.56    685.15 o 
  -9   3   9    16789.70    16286.54    650.77 o 
  -7   3   9    19803.95    18994.25    670.13 o 
  -5   3   9      706.93      669.93     25.42 o 
  -3   3   9     4629.40     4738.07    196.54 o 
  -1   3   9     3865.40     3809.24    155.86 o 
   1   3   9    10009.63    10087.42    448.29 o 
   3   3   9      629.14      610.80     25.80 o 
   5   3   9     8563.43     9005.01    306.14 o 
   7   3   9     9022.89     8625.24    274.33 o 
   9   3   9     3860.96     3787.80    101.33 o 
 -16   4   9     1449.64     1466.18     50.43 o 
 -14   4   9     2106.11     2215.84     96.38 o 
 -12   4   9       52.34       31.92     23.90 o 
 -10   4   9      336.29      247.54     16.32 o 
  -8   4   9     1677.42     1534.99     65.61 o 
  -6   4   9     1480.06     1507.70     61.41 o 
  -4   4   9     3184.60     3201.13    126.38 o 
  -2   4   9       52.12       26.72     18.12 o 
   0   4   9     5065.11     5026.89    192.61 o 
   2   4   9     9280.84     8766.21    310.89 o 
   4   4   9        0.22        6.72     23.83 o 
   6   4   9      575.56      664.81     27.17 o 
   8   4   9     2066.26     2157.44     59.38 o 
  10   4   9      190.35      172.53     39.69 o 
 -15   5   9     2235.81     2123.68    109.73 o 
 -13   5   9      611.47      591.51     29.34 o 
 -11   5   9      193.03      146.94     21.38 o 
  -9   5   9      208.07      216.66     21.70 o 
  -7   5   9     8093.19     7924.19    298.23 o 
  -5   5   9    23402.43    23126.69    964.66 o 
  -3   5   9    16624.79    16111.73    601.50 o 
  -1   5   9    12918.30    12139.62    580.57 o 
   1   5   9     7126.69     7426.44    329.77 o 
   3   5   9       41.51       34.51     21.95 o 
   5   5   9        6.83       11.65     23.51 o 
   7   5   9       20.24       12.64     25.36 o 
 -14   6   9       20.25       27.36     29.19 o 
 -12   6   9     2735.53     2940.38    146.69 o 
 -10   6   9      348.89      341.94     23.95 o 
  -8   6   9     1193.30     1244.11     55.90 o 
  -6   6   9     5421.40     5378.81    280.94 o 
  -4   6   9      219.61      178.01     24.17 o 
  -2   6   9       13.53       17.16     25.23 o 
   0   6   9     2967.12     3208.64    106.96 o 
   2   6   9      207.71      221.64     26.11 o 
   4   6   9     1734.42     1695.18     37.02 o 
   6   6   9       56.68       63.08     32.38 o 
 -13   7   9     4541.47     4464.45    205.91 o 
 -11   7   9     2265.04     2347.52    125.42 o 
  -9   7   9     2118.33     2115.24     99.95 o 
  -7   7   9     8957.70     8888.53    457.80 o 
  -5   7   9    10381.39    10556.16    492.05 o 
  -3   7   9     2501.10     2598.95    129.90 o 
  -1   7   9       57.98       51.56     26.02 o 
   1   7   9     1723.79     1881.09     32.67 o 
   3   7   9     7080.71     7717.96    187.65 o 
   5   7   9     3655.59     3662.32     81.21 o 
 -10   8   9     2908.25     2699.13     71.98 o 
  -8   8   9       44.39       28.34     29.31 o 
  -6   8   9        3.19       -2.72     27.81 o 
  -4   8   9      114.86      136.76     25.01 o 
  -2   8   9      107.47       99.03     29.17 o 
   0   8   9     3293.78     3718.66    108.73 o 
   2   8   9      613.51      513.15     38.47 o 
 -18   0  10     3314.78     3729.40    257.25 o 
 -16   0  10     4655.69     4659.00    330.73 o 
 -14   0  10    10296.54    10289.78    445.04 o 
 -12   0  10     5830.15     5596.38    269.57 o 
 -10   0  10     6582.28     6030.46    198.46 o 
  -8   0  10     3006.73     3098.16    114.26 o 
  -6   0  10    29282.37    26584.76    561.35 o 
  -4   0  10     5436.18     5325.31    264.60 o 
  -2   0  10     2450.41     2272.90    187.18 o 
   0   0  10       99.07       77.08     26.85 o 
   2   0  10     7540.38     7829.78    271.84 o 
   4   0  10      171.40      207.95     28.23 o 
   6   0  10     6464.85     7657.72    462.19 o 
   8   0  10     6051.81     5868.07    538.71 o 
  10   0  10    14635.33    14624.78    658.29 o 
 -17   1  10      132.29      129.79     26.94 o 
 -15   1  10     1264.56     1245.73     34.32 o 
 -13   1  10      127.67      134.21     22.89 o 
 -11   1  10       48.00       37.50     18.31 o 
  -9   1  10      113.76       96.99     18.14 o 
  -7   1  10       40.33       49.67     17.93 o 
  -5   1  10       12.63        8.67     15.84 o 
  -3   1  10       17.74       15.10     18.67 o 
  -1   1  10     1957.35     1927.85     62.99 o 
   1   1  10     1978.31     2025.91     70.77 o 
   3   1  10      775.48      739.06     23.36 o 
   5   1  10     4426.33     4812.12    171.48 o 
   7   1  10      182.46      176.86     27.97 o 
   9   1  10       11.26       16.39     34.32 o 
 -18   2  10     2626.32     2759.85     89.76 o 
 -16   2  10      911.96      865.49     26.84 o 
 -14   2  10     7917.73     8010.88    262.06 o 
 -12   2  10    10179.01     9984.55    288.56 o 
 -10   2  10    22721.05    21924.34    699.35 o 
  -8   2  10     6141.98     5941.88    180.55 o 
  -6   2  10     3940.01     3821.24    116.69 o 
  -4   2  10      128.69      133.74     18.10 o 
  -2   2  10     3406.87     3573.82    111.82 o 
   0   2  10     3503.54     3646.16     99.91 o 
   2   2  10     8445.33     8669.56    282.75 o 
   4   2  10     6584.49     6864.71    234.33 o 
   6   2  10     9948.88    10616.96    461.34 o 
   8   2  10     3194.09     3050.03    118.90 o 
 -17   3  10      704.14      718.77     33.89 o 
 -15   3  10     1603.78     1685.57     56.27 o 
 -13   3  10     4278.99     4499.07    173.12 o 
 -11   3  10      139.55       89.08     21.68 o 
  -9   3  10     2074.83     1988.33     75.38 o 
  -7   3  10     9434.98     8863.37    313.76 o 
  -5   3  10     1757.00     1780.73     69.64 o 
  -3   3  10       10.42        3.86     18.90 o 
  -1   3  10     2250.53     2152.52     91.73 o 
   1   3  10       58.51       65.65     19.52 o 
   3   3  10     4581.69     4540.33    148.98 o 
   5   3  10      925.93      900.01     36.99 o 
   7   3  10       98.29       88.84     28.29 o 
   9   3  10     1866.32     1840.11     59.23 o 
 -16   4  10     1435.46     1597.15     97.69 o 
 -14   4  10      265.81      264.94     24.72 o 
 -12   4  10      103.45       94.12     23.32 o 
 -10   4  10     7489.12     7547.48    358.59 o 
  -8   4  10     4201.82     4066.74    157.48 o 
  -6   4  10     1143.07     1164.79     53.50 o 
  -4   4  10     5685.46     5524.56    220.68 o 
  -2   4  10    33147.27    33116.52   1066.90 o 
   0   4  10    11226.42    10832.59    467.48 o 
   2   4  10     1163.81     1386.56     63.78 o 
   4   4  10      215.05      186.72     24.86 o 
   6   4  10     3112.58     3121.59    102.44 o 
   8   4  10     1501.57     1509.88     42.42 o 
 -15   5  10      350.59      297.92     32.90 o 
 -13   5  10      195.01      131.59     24.08 o 
 -11   5  10     1755.40     1762.80     84.04 o 
  -9   5  10     1234.87     1275.08     68.62 o 
  -7   5  10      260.17      297.55     21.44 o 
  -5   5  10       62.52       42.92     20.94 o 
  -3   5  10     4021.59     4350.00    157.05 o 
  -1   5  10     1698.33     1758.44     57.42 o 
   1   5  10     1240.01     1285.37     39.23 o 
   3   5  10        6.26        4.99     26.05 o 
   5   5  10     3256.50     3564.67     65.40 o 
   7   5  10      211.32      187.36     35.91 o 
 -14   6  10     3803.46     3684.17    155.58 o 
 -12   6  10       53.99       33.72     31.74 o 
 -10   6  10      153.68      151.41     22.17 o 
  -8   6  10     1705.55     1706.99     78.51 o 
  -6   6  10    11974.23    12304.35    559.26 o 
  -4   6  10    11188.04    11680.28    343.76 o 
  -2   6  10     7091.26     7674.83    278.47 o 
   0   6  10     2981.27     2798.32     84.74 o 
   2   6  10     6405.93     6709.49    233.03 o 
   4   6  10     1616.31     1510.32     45.85 o 
 -11   7  10      129.96      127.24     29.66 o 
  -9   7  10     1324.93     1389.04     63.27 o 
  -7   7  10      490.88      421.44     24.96 o 
  -5   7  10     4537.21     4749.51    201.95 o 
  -3   7  10       10.67        8.29     21.22 o 
  -1   7  10     1198.85     1235.15     53.15 o 
   1   7  10     3120.24     3577.39    113.89 o 
   3   7  10      640.50      588.06     73.12 o 
  -6   8  10      416.75      386.63     31.80 o 
  -4   8  10      591.77      522.76     30.52 o 
  -2   8  10      286.18      202.14     71.08 o 
 -17   1  11      900.75      942.63     32.63 o 
 -15   1  11     2059.04     2052.55     73.36 o 
 -13   1  11     8926.21     8799.45    307.58 o 
 -11   1  11     1453.28     1439.61     41.86 o 
  -9   1  11    13555.09    12585.31    339.57 o 
  -7   1  11    16021.50    15762.44    467.49 o 
  -5   1  11    20146.14    19040.85    699.81 o 
  -3   1  11     1016.11     1014.07     31.37 o 
  -1   1  11      900.04      943.43     41.72 o 
   1   1  11      136.94      113.76     21.02 o 
   3   1  11     4728.02     5397.20    219.90 o 
   5   1  11     1301.86     1394.58     64.00 o 
   7   1  11     4043.83     4500.58    225.98 o 
 -16   2  11      267.14      253.88     28.29 o 
 -14   2  11      664.58      669.39     24.81 o 
 -12   2  11     7931.23     8266.93    201.72 o 
 -10   2  11     1799.18     1924.92     72.38 o 
  -8   2  11     1702.55     1622.00     52.89 o 
  -6   2  11      600.21      501.19     28.62 o 
  -4   2  11       14.34       15.65     19.18 o 
  -2   2  11     7167.80     6731.97    242.96 o 
   0   2  11     3125.85     3125.55    111.85 o 
   2   2  11      704.03      739.66     28.89 o 
   4   2  11     5985.95     6451.03    241.12 o 
   6   2  11     2032.20     2073.62     86.91 o 
   8   2  11      165.72      161.54     35.19 o 
 -17   3  11     4699.11     4646.96    256.66 o 
 -15   3  11     2598.45     2615.98    108.74 o 
 -13   3  11     7454.39     7524.76    299.28 o 
 -11   3  11    11944.38    12198.69    511.72 o 
  -9   3  11     4547.42     4582.54    174.30 o 
  -7   3  11      255.45      236.92     17.48 o 
  -5   3  11      706.32      673.71     30.69 o 
  -3   3  11     7557.24     7543.84    252.70 o 
  -1   3  11    14683.02    14912.09    588.48 o 
   1   3  11     4253.28     4576.16    154.63 o 
   3   3  11     6349.58     6561.03    274.15 o 
   5   3  11     4467.36     4442.44    197.35 o 
   7   3  11     3918.46     4231.19    143.56 o 
 -16   4  11     5301.35     5027.46    147.12 o 
 -14   4  11        6.00        9.56     30.81 o 
 -12   4  11       44.46       39.60     22.63 o 
 -10   4  11      993.23      936.87     37.83 o 
  -8   4  11        1.63       -1.77     20.22 o 
  -6   4  11     2322.24     2354.11    104.92 o 
  -4   4  11        2.74        5.04     20.85 o 
  -2   4  11       13.56       14.20     19.60 o 
   0   4  11     2812.07     2747.71    119.56 o 
   2   4  11        0.43       -1.67     26.03 o 
   4   4  11      467.01      482.93     26.40 o 
   6   4  11      302.52      318.78     33.41 o 
 -13   5  11     1150.01     1170.81     65.86 o 
 -11   5  11        2.60       25.47     21.96 o 
  -9   5  11      853.00      814.23     31.84 o 
  -7   5  11     2065.04     2103.53     94.06 o 
  -5   5  11    12114.19    12789.31    405.88 o 
  -3   5  11     6183.76     6074.40    280.42 o 
  -1   5  11     5198.93     5645.26    181.46 o 
   1   5  11     2817.17     2802.59    101.68 o 
   3   5  11     3619.40     4074.87    126.00 o 
   5   5  11     2591.92     2355.03     64.81 o 
 -12   6  11      171.50      129.46     31.17 o 
 -10   6  11       80.35       72.64     27.90 o 
  -8   6  11     4250.70     4433.75    172.75 o 
  -6   6  11       18.42       15.15     26.41 o 
  -4   6  11      217.20      160.73     22.23 o 
  -2   6  11      111.76       90.27     25.25 o 
   0   6  11       92.78       77.28     29.11 o 
   2   6  11      812.13      857.39     40.01 o 
  -9   7  11      216.57      153.23     37.34 o 
  -7   7  11     2694.22     2698.60    119.74 o 
  -5   7  11     2030.34     2140.57     95.70 o 
  -3   7  11      582.61      521.45     30.28 o 
  -1   7  11     1990.74     1943.07     56.43 o 
 -16   0  12     2057.12     2062.91     51.98 o 
 -14   0  12        1.99        9.13     29.82 o 
 -12   0  12       35.43       18.26     29.07 o 
 -10   0  12     2648.68     2492.15    145.87 o 
  -8   0  12    38601.80    38528.74   2019.42 o 
  -6   0  12    32195.49    32953.18   1817.54 o 
  -4   0  12     6114.13     6256.64    360.96 o 
  -2   0  12       54.25       44.99     33.81 o 
   0   0  12     1822.79     2016.20     92.43 o 
   2   0  12     1851.70     1996.40    140.58 o 
   4   0  12      505.86      650.45     55.43 o 
   6   0  12       88.81       75.11     49.23 o 
 -17   1  12     4861.57     4468.11     91.88 o 
 -15   1  12       86.57       81.86     26.71 o 
 -13   1  12     7546.73     7894.56    262.39 o 
 -11   1  12     3171.42     3302.45    106.03 o 
  -9   1  12       87.63       71.86     22.79 o 
  -7   1  12      137.65      123.85     21.83 o 
  -5   1  12      336.39      334.71     23.06 o 
  -3   1  12     1254.61     1190.56     52.55 o 
  -1   1  12     5531.80     5514.74    184.05 o 
   1   1  12      159.74      128.10     20.89 o 
   3   1  12     2188.23     2238.78     93.56 o 
   5   1  12     4247.23     4947.35    218.51 o 
 -16   2  12     3889.06     3850.89    111.53 o 
 -14   2  12     2102.49     1958.86     71.86 o 
 -12   2  12     8174.43     8170.01    165.96 o 
 -10   2  12     2951.55     3012.61    110.17 o 
  -8   2  12     3127.95     3158.81     92.44 o 
  -6   2  12      395.77      395.17     21.48 o 
  -4   2  12     9498.36    10099.00    376.39 o 
  -2   2  12     7616.63     7995.30    288.69 o 
   0   2  12    10794.43    12039.79    432.16 o 
   2   2  12      903.63      863.69     40.83 o 
   4   2  12     2389.72     2735.54     95.02 o 
   6   2  12      660.30      587.14     38.63 o 
 -15   3  12       34.25       26.86     34.50 o 
 -13   3  12      323.99      326.56     23.60 o 
 -11   3  12      329.33      331.14     23.16 o 
  -9   3  12       77.71       86.92     23.26 o 
  -7   3  12     1486.01     1610.60     65.61 o 
  -5   3  12      165.82      149.47     24.22 o 
  -3   3  12      153.42      154.99     25.69 o 
  -1   3  12      600.10      602.44     37.97 o 
   1   3  12      815.80      861.16     27.61 o 
   3   3  12      508.20      502.69     29.63 o 
   5   3  12      212.34      242.38     33.27 o 
 -14   4  12     2381.81     2346.43     88.23 o 
 -12   4  12     6305.68     6395.62    359.80 o 
 -10   4  12     3952.52     4035.71    139.63 o 
  -8   4  12     2112.00     2112.81     99.41 o 
  -6   4  12      167.95      155.80     23.51 o 
  -4   4  12     3137.80     3248.20    142.64 o 
  -2   4  12     3046.21     3238.75    144.10 o 
   0   4  12     4177.39     4393.54    185.17 o 
   2   4  12     2755.64     3002.16     96.82 o 
   4   4  12     6358.43     6754.07    256.45 o 
 -13   5  12     1715.06     1407.12     54.95 o 
 -11   5  12       61.29       70.35     28.08 o 
  -9   5  12      246.72      224.93     22.67 o 
  -7   5  12      216.90      214.44     23.18 o 
  -5   5  12      563.52      541.18     27.27 o 
  -3   5  12       80.93       75.27     28.10 o 
  -1   5  12       29.81       28.52     23.86 o 
   1   5  12       62.46       52.80     32.45 o 
 -10   6  12     2145.52     2074.55    219.69 o 
  -8   6  12     4039.00     4145.57    201.49 o 
  -6   6  12     2193.71     2264.14     96.60 o 
  -4   6  12      118.15      115.14     28.19 o 
  -2   6  12      380.41      320.93     31.33 o 
 -15   1  13     2515.22     2523.11     99.15 o 
 -13   1  13      104.21       80.27     27.99 o 
 -11   1  13     1767.34     1644.42     57.95 o 
  -9   1  13     3566.06     3574.55    148.68 o 
  -7   1  13    10509.53    10591.47    291.52 o 
  -5   1  13     4766.72     4878.20    185.53 o 
  -3   1  13     6946.94     7333.66    239.44 o 
  -1   1  13     2937.78     2845.73    101.49 o 
   1   1  13     6819.80     7371.19    364.25 o 
   3   1  13      972.22      991.42     38.75 o 
 -14   2  13     1458.04     1481.25     55.36 o 
 -12   2  13      449.34      409.74     25.93 o 
 -10   2  13      698.32      712.55     25.18 o 
  -8   2  13       35.19       18.58     25.91 o 
  -6   2  13     1246.34     1280.04     36.03 o 
  -4   2  13      213.56      222.04     21.17 o 
  -2   2  13     1640.48     1655.29     61.93 o 
   0   2  13     1876.81     1982.46     72.06 o 
   2   2  13      641.91      688.61     30.52 o 
 -13   3  13     4904.08     5117.85    226.99 o 
 -11   3  13     7808.25     8129.57    312.93 o 
  -9   3  13        2.46       -3.34     21.90 o 
  -7   3  13      327.03      304.90     26.66 o 
  -5   3  13     3157.44     3207.36    104.71 o 
  -3   3  13    14656.35    15564.04    496.14 o 
  -1   3  13     4091.69     4057.50    145.93 o 
   1   3  13      699.01      742.48     31.93 o 
 -12   4  13     1124.71     1053.00     49.91 o 
 -10   4  13     1378.78     1441.45     71.94 o 
  -8   4  13     1644.40     1778.93    103.64 o 
  -6   4  13     1390.00     1208.17     48.43 o 
  -4   4  13      184.52      142.91     24.88 o 
  -2   4  13      146.53      147.83     32.38 o 
   0   4  13     1612.27     1754.80     80.93 o 
  -9   5  13     7314.11     7350.89    301.26 o 
  -7   5  13     3421.63     3578.66    127.93 o 
  -5   5  13      155.95      120.80     30.92 o 
  -3   5  13        4.54       21.25     32.51 o 
 -12   0  14      413.66      345.36     44.34 o 
 -10   0  14     2882.47     2952.82     70.83 o 
  -8   0  14     2212.52     2088.58    172.96 o 
  -6   0  14     3993.28     4223.51    204.37 o 
  -4   0  14      218.27      276.89     36.34 o 
  -2   0  14     5312.41     6055.30    432.46 o 
   0   0  14    10402.16    11289.61    807.27 o 
 -13   1  14      423.67      405.15     29.14 o 
 -11   1  14      465.05      474.96     32.76 o 
  -9   1  14     1508.57     1526.12     67.27 o 
  -7   1  14       86.01       78.02     23.05 o 
  -5   1  14      328.47      325.51     26.99 o 
  -3   1  14       92.65       89.86     26.27 o 
  -1   1  14      234.39      213.68     29.65 o 
   1   1  14      629.57      571.31     48.79 o 
 -12   2  14      219.41      156.94     31.11 o 
 -10   2  14      551.38      510.49     29.98 o 
  -8   2  14     1250.00     1258.45     63.39 o 
  -6   2  14     6691.29     7429.43    296.00 o 
  -4   2  14     5904.87     6275.91    251.55 o 
  -2   2  14     6010.55     6769.42    259.77 o 
   0   2  14     2598.95     2346.43    134.24 o 
 -11   3  14      933.80      926.55     89.53 o 
  -9   3  14      233.60      249.23     28.48 o 
  -7   3  14     2744.36     2806.89    103.85 o 
  -5   3  14     3925.48     4087.97    127.57 o 
  -3   3  14       35.58       23.79     32.66 o 
  -6   4  14     2937.25     2928.95    125.64 o 
  -7   1  15       16.62       20.40     26.19 o 
  -5   1  15      102.45      102.98     40.13 o 
                                                 
